# Supplementary material for: Occurrence of Mycoplasma spp. in wild birds: phylogenetic analysis and potential factors affecting distribution
Source: Sci Rep. 2021 Aug 23;11:17065. doi: 10.1038/s41598-021-96577-0 (PMC8382738; doi:10.1038/s41598-021-96577-0)
Supplement: Supplementary file 1 — Supplementary Dataset. [file 41598_2021_96577_MOESM1_ESM.xlsx]

## Sheet: Readme
Occurrence of Mycoplasma spp. in wild birds: phylogenetic analysis and potential factors affecting distribution Anna Sawicka-Durkalec1*, Olimpia Kursa1, Łukasz Bednarz2, Grzegorz Tomczyk1 1National Veterinary Research Institute, Department of Poultry Diseases, Aleja Partyzantów 57, 24-100 Puławy, Poland 2Bird Horizons Foundation, Spółdzielcza 34, 24-220 Niedrzwica Duża, Poland *Corresponding auth…
Coding	Description
1	positive sample
0	negative sample
NA	not tested
L	sample taken from live bird
D	sample taken from dead bird
Factor	Categories
Movement_pattern	migratory
	sedentary
Dietary_preferences	animal-based
	plant-based
	mixed
Habitat_type	aquatic
	terrestrial

## Sheet: Dataset
Samp_code	Live_or_dead	Common_name	Scientific_name	Family	Order	Tracheal_swab	Cloacal_swab	Movement_pattern	Dietary_preferences	Habitat_type
06.5.16	D	mallard	Anas platyrhynchos	Anatidae	Anseriformes	1	1	migratory	mixed	aquatic
01.1.16	D	white stork	Ciconia ciconia	Ciconiidae	Ciconiiformes	1	NA	migratory	animal-based	terrestrial
01.15.16	D	white stork	Ciconia ciconia	Ciconiidae	Ciconiiformes	1	NA	migratory	animal-based	terrestrial
01.2.16	D	white stork	Ciconia ciconia	Ciconiidae	Ciconiiformes	0	NA	migratory	animal-based	terrestrial
01.3.16	D	white stork	Ciconia ciconia	Ciconiidae	Ciconiiformes	1	NA	migratory	animal-based	terrestrial
01.4.16	D	white stork	Ciconia ciconia	Ciconiidae	Ciconiiformes	1	NA	migratory	animal-based	terrestrial
01.5.16	D	white stork	Ciconia ciconia	Ciconiidae	Ciconiiformes	1	NA	migratory	animal-based	terrestrial
01.6.16	D	white stork	Ciconia ciconia	Ciconiidae	Ciconiiformes	1	NA	migratory	animal-based	terrestrial
01.7.16	D	white stork	Ciconia ciconia	Ciconiidae	Ciconiiformes	1	NA	migratory	animal-based	terrestrial
01.8.16	D	white stork	Ciconia ciconia	Ciconiidae	Ciconiiformes	1	NA	migratory	animal-based	terrestrial
01.9.16	D	white stork	Ciconia ciconia	Ciconiidae	Ciconiiformes	1	NA	migratory	animal-based	terrestrial
02.15.16	D	white stork	Ciconia ciconia	Ciconiidae	Ciconiiformes	0	NA	migratory	animal-based	terrestrial
04.3.13	L	mute swan	Cygnus olor	Anatidae	Anseriformes	1	NA	sedentary	plant-based	aquatic
16.67.14	L	mute swan	Cygnus olor	Anatidae	Anseriformes	1	NA	sedentary	plant-based	aquatic
34.7.14	L	mute swan	Cygnus olor	Anatidae	Anseriformes	1	NA	sedentary	plant-based	aquatic
06.14.16	D	white stork	Ciconia ciconia	Ciconiidae	Ciconiiformes	0	0	migratory	animal-based	terrestrial
06.16.16	D	common raven	Corvus corax	Corvidae	Passeriformes	0	0	sedentary	animal-based	terrestrial
06.21.16	D	common buzzard	Buteo buteo	Accipitridae	Accipitriformes	0	0	migratory	animal-based	terrestrial
02.9.13	L	mallard	Anas platyrhynchos	Anatidae	Anseriformes	1	NA	migratory	mixed	aquatic
06.7.16	D	golden eagle	Aquila chrysaetos	Accipitridae	Accipitriformes	0	0	migratory	animal-based	terrestrial
06.8.16	D	golden eagle	Aquila chrysaetos	Accipitridae	Accipitriformes	0	0	migratory	animal-based	terrestrial
07.2.16	D	song thrush	Turdus philomelos	Turdidae	Passeriformes	0	0	migratory	mixed	terrestrial
16.1.16	D	white stork	Ciconia ciconia	Ciconiidae	Ciconiiformes	1	0	migratory	animal-based	terrestrial
16.10.16	D	white stork	Ciconia ciconia	Ciconiidae	Ciconiiformes	1	0	migratory	animal-based	terrestrial
16.11.16	D	white stork	Ciconia ciconia	Ciconiidae	Ciconiiformes	1	0	migratory	animal-based	terrestrial
16.12.16	D	white stork	Ciconia ciconia	Ciconiidae	Ciconiiformes	1	0	migratory	animal-based	terrestrial
16.13.16	D	white stork	Ciconia ciconia	Ciconiidae	Ciconiiformes	1	0	migratory	animal-based	terrestrial
16.14.16	D	common crane	Grus grus	Gruidae	Gruiformes	0	0	migratory	mixed	terrestrial
16.15.16	D	song thrush	Turdus philomelos	Turdidae	Passeriformes	0	0	migratory	mixed	terrestrial
16.16.16	D	song thrush	Turdus philomelos	Turdidae	Passeriformes	0	0	migratory	mixed	terrestrial
16.17.16	D	song thrush	Turdus philomelos	Turdidae	Passeriformes	0	0	migratory	mixed	terrestrial
18.1.12	L	mute swan	Cygnus olor	Anatidae	Anseriformes	1	NA	sedentary	plant-based	aquatic
181.1.11	L	mute swan	Cygnus olor	Anatidae	Anseriformes	1	NA	sedentary	plant-based	aquatic
16.2.16	D	white stork	Ciconia ciconia	Ciconiidae	Ciconiiformes	1	0	migratory	animal-based	terrestrial
16.21.16	D	great tit	Parus major	Paridae	Passeriformes	0	NA	sedentary	animal-based	terrestrial
16.22.16	D	great tit	Parus major	Paridae	Passeriformes	0	NA	sedentary	animal-based	terrestrial
16.23.16	D	great tit	Parus major	Paridae	Passeriformes	0	NA	sedentary	animal-based	terrestrial
16.24.16	D	great tit	Parus major	Paridae	Passeriformes	0	NA	sedentary	animal-based	terrestrial
16.25.16	D	great tit	Parus major	Paridae	Passeriformes	0	NA	sedentary	animal-based	terrestrial
16.26.16	D	great tit	Parus major	Paridae	Passeriformes	0	NA	sedentary	animal-based	terrestrial
16.27.16	D	western jackdaw	Corvus monedula	Corvidae	Passeriformes	0	NA	sedentary	mixed	terrestrial
16.28.16	D	western jackdaw	Corvus monedula	Corvidae	Passeriformes	0	NA	sedentary	mixed	terrestrial
16.29.16	D	western jackdaw	Corvus monedula	Corvidae	Passeriformes	0	NA	sedentary	mixed	terrestrial
16.3.16	D	white stork	Ciconia ciconia	Ciconiidae	Ciconiiformes	1	1	migratory	animal-based	terrestrial
16.30.16	D	western jackdaw	Corvus monedula	Corvidae	Passeriformes	0	NA	sedentary	mixed	terrestrial
16.31.16	D	western jackdaw	Corvus monedula	Corvidae	Passeriformes	0	NA	sedentary	mixed	terrestrial
16.32.16	D	western jackdaw	Corvus monedula	Corvidae	Passeriformes	0	NA	sedentary	mixed	terrestrial
16.33.16	D	Eurasian jay	Garrulus glandarius	Corvidae	Passeriformes	0	0	sedentary	mixed	terrestrial
16.34.16	D	great spotted woodpecker	Dendrocopos major	Picidae	Piciformes	0	NA	sedentary	mixed	terrestrial
16.35.16	D	great spotted woodpecker	Dendrocopos major	Picidae	Piciformes	0	NA	sedentary	mixed	terrestrial
16.36.16	D	great spotted woodpecker	Dendrocopos major	Picidae	Piciformes	0	NA	sedentary	mixed	terrestrial
16.37.16	D	great spotted woodpecker	Dendrocopos major	Picidae	Piciformes	0	NA	sedentary	mixed	terrestrial
16.38.16	D	great spotted woodpecker	Dendrocopos major	Picidae	Piciformes	0	NA	sedentary	mixed	terrestrial
16.39.16	D	great tit	Parus major	Paridae	Passeriformes	0	NA	sedentary	animal-based	terrestrial
16.4.16	D	white stork	Ciconia ciconia	Ciconiidae	Ciconiiformes	1	0	migratory	animal-based	terrestrial
181.4.11	L	mute swan	Cygnus olor	Anatidae	Anseriformes	1	NA	sedentary	plant-based	aquatic
16.5.16	D	white stork	Ciconia ciconia	Ciconiidae	Ciconiiformes	1	0	migratory	animal-based	terrestrial
16.6.16	D	white stork	Ciconia ciconia	Ciconiidae	Ciconiiformes	1	0	migratory	animal-based	terrestrial
16.7.16	D	white stork	Ciconia ciconia	Ciconiidae	Ciconiiformes	1	0	migratory	animal-based	terrestrial
16.8.16	D	white stork	Ciconia ciconia	Ciconiidae	Ciconiiformes	1	0	migratory	animal-based	terrestrial
16.9.16	D	white stork	Ciconia ciconia	Ciconiidae	Ciconiiformes	1	0	migratory	animal-based	terrestrial
17.10.16	D	common starling	Sturnus vulgaris	Sturnidae	Passeriformes	0	NA	sedentary	mixed	terrestrial
17.11.16	D	Eurasian magpie	Pica pica	Corvidae	Passeriformes	0	NA	sedentary	mixed	terrestrial
17.12.16	D	Eurasian magpie	Pica pica	Corvidae	Passeriformes	0	NA	sedentary	mixed	terrestrial
17.13.16	D	song thrush	Turdus philomelos	Turdidae	Passeriformes	0	NA	migratory	mixed	terrestrial
17.14.16	D	garganey	Spatula querquedula	Anatidae	Anseriformes	0	NA	migratory	mixed	aquatic
17.15.16	D	garganey	Spatula querquedula	Anatidae	Anseriformes	0	NA	migratory	mixed	aquatic
17.16.16	D	Eurasian jay	Garrulus glandarius	Corvidae	Passeriformes	0	NA	sedentary	mixed	terrestrial
17.17.16	D	Eurasian jay	Garrulus glandarius	Corvidae	Passeriformes	0	NA	sedentary	mixed	terrestrial
17.18.16	D	hooded crow	Corvus cornix	Corvidae	Passeriformes	0	NA	sedentary	mixed	terrestrial
17.19.16	D	white stork	Ciconia ciconia	Ciconiidae	Ciconiiformes	0	NA	migratory	animal-based	terrestrial
17.2.16	D	common blackbird	Turdus merula	Turdidae	Passeriformes	0	NA	migratory	mixed	terrestrial
17.20.16	D	white stork	Ciconia ciconia	Ciconiidae	Ciconiiformes	0	NA	migratory	animal-based	terrestrial
17.21.16	D	common wood pigeon	Columba palumbus	Columbidae	Columbiformes	0	NA	migratory	mixed	terrestrial
17.22.16	D	common wood pigeon	Columba palumbus	Columbidae	Columbiformes	0	NA	migratory	mixed	terrestrial
17.3.16	D	common blackbird	Turdus merula	Turdidae	Passeriformes	0	NA	migratory	mixed	terrestrial
17.4.16	D	common blackbird	Turdus merula	Turdidae	Passeriformes	0	NA	migratory	mixed	terrestrial
17.5.16	D	song thrush	Turdus philomelos	Turdidae	Passeriformes	0	NA	migratory	mixed	terrestrial
17.6.16	D	song thrush	Turdus philomelos	Turdidae	Passeriformes	0	NA	migratory	mixed	terrestrial
17.7.16	D	song thrush	Turdus philomelos	Turdidae	Passeriformes	0	NA	migratory	mixed	terrestrial
17.8.16	D	song thrush	Turdus philomelos	Turdidae	Passeriformes	0	NA	migratory	mixed	terrestrial
17.9.16	D	common starling	Sturnus vulgaris	Sturnidae	Passeriformes	0	NA	sedentary	mixed	terrestrial
18.1.16	D	white stork	Ciconia ciconia	Ciconiidae	Ciconiiformes	0	1	migratory	animal-based	terrestrial
18.2.16	D	white stork	Ciconia ciconia	Ciconiidae	Ciconiiformes	1	0	migratory	animal-based	terrestrial
18.3.16	D	white stork	Ciconia ciconia	Ciconiidae	Ciconiiformes	1	0	migratory	animal-based	terrestrial
18.4.16	D	white stork	Ciconia ciconia	Ciconiidae	Ciconiiformes	1	1	migratory	animal-based	terrestrial
18.5.16	D	white stork	Ciconia ciconia	Ciconiidae	Ciconiiformes	1	0	migratory	animal-based	terrestrial
18.6.16	D	white stork	Ciconia ciconia	Ciconiidae	Ciconiiformes	1	0	migratory	animal-based	terrestrial
18.7.16	D	white stork	Ciconia ciconia	Ciconiidae	Ciconiiformes	1	0	migratory	animal-based	terrestrial
18.8.16	D	white stork	Ciconia ciconia	Ciconiidae	Ciconiiformes	1	1	migratory	animal-based	terrestrial
3.3.13	L	mallard	Anas platyrhynchos	Anatidae	Anseriformes	1	NA	migratory	mixed	aquatic
4.11.13	L	mallard	Anas platyrhynchos	Anatidae	Anseriformes	1	NA	migratory	mixed	aquatic
4.13.13	L	mallard	Anas platyrhynchos	Anatidae	Anseriformes	1	NA	migratory	mixed	aquatic
4.15.13	L	mallard	Anas platyrhynchos	Anatidae	Anseriformes	1	NA	migratory	mixed	aquatic
4.19.13	L	mallard	Anas platyrhynchos	Anatidae	Anseriformes	1	NA	migratory	mixed	aquatic
4.21.13	L	mallard	Anas platyrhynchos	Anatidae	Anseriformes	1	NA	migratory	mixed	aquatic
4.23.13	L	mallard	Anas platyrhynchos	Anatidae	Anseriformes	1	NA	migratory	mixed	aquatic
4.25.13	L	mallard	Anas platyrhynchos	Anatidae	Anseriformes	1	NA	migratory	mixed	aquatic
5.11.13	L	mallard	Anas platyrhynchos	Anatidae	Anseriformes	1	NA	migratory	mixed	aquatic
67.30.12	L	mallard	Anas platyrhynchos	Anatidae	Anseriformes	1	NA	migratory	mixed	aquatic
67.32.12	L	mallard	Anas platyrhynchos	Anatidae	Anseriformes	1	NA	migratory	mixed	aquatic
04.15.14	L	mallard	Anas platyrhynchos	Anatidae	Anseriformes	1	NA	migratory	mixed	aquatic
04.35.14	L	mallard	Anas platyrhynchos	Anatidae	Anseriformes	1	NA	migratory	mixed	aquatic
01.33.14	L	black-headed gull	Chroicocephalus ridibundus	Laridae	Charadriiformes	1	NA	migratory	mixed	aquatic
01.35.14	L	black-headed gull	Chroicocephalus ridibundus	Laridae	Charadriiformes	0	NA	migratory	mixed	aquatic
04.39.14	L	mallard	Anas platyrhynchos	Anatidae	Anseriformes	1	NA	migratory	mixed	aquatic
04.41.14	L	mallard	Anas platyrhynchos	Anatidae	Anseriformes	1	NA	migratory	mixed	aquatic
04.49.14	L	mallard	Anas platyrhynchos	Anatidae	Anseriformes	1	NA	migratory	mixed	aquatic
04.9.14	L	mallard	Anas platyrhynchos	Anatidae	Anseriformes	1	NA	migratory	mixed	aquatic
03.1.14	L	black-headed gull	Chroicocephalus ridibundus	Laridae	Charadriiformes	1	NA	migratory	mixed	aquatic
03.3.14	L	black-headed gull	Chroicocephalus ridibundus	Laridae	Charadriiformes	1	NA	migratory	mixed	aquatic
08.1.14	L	mallard	Anas platyrhynchos	Anatidae	Anseriformes	1	NA	migratory	mixed	aquatic
08.3.14	L	mallard	Anas platyrhynchos	Anatidae	Anseriformes	1	NA	migratory	mixed	aquatic
08.5.14	L	mallard	Anas platyrhynchos	Anatidae	Anseriformes	1	NA	migratory	mixed	aquatic
08.7.14	L	mallard	Anas platyrhynchos	Anatidae	Anseriformes	1	NA	migratory	mixed	aquatic
10.1.12	L	mallard	Anas platyrhynchos	Anatidae	Anseriformes	1	NA	migratory	mixed	aquatic
10.3.12	L	mallard	Anas platyrhynchos	Anatidae	Anseriformes	1	NA	migratory	mixed	aquatic
13.3.12	L	mallard	Anas platyrhynchos	Anatidae	Anseriformes	1	NA	migratory	mixed	aquatic
13.5.12	L	mallard	Anas platyrhynchos	Anatidae	Anseriformes	1	NA	migratory	mixed	aquatic
16.1.12	L	mallard	Anas platyrhynchos	Anatidae	Anseriformes	1	NA	migratory	mixed	aquatic
2.1.12	L	mallard	Anas platyrhynchos	Anatidae	Anseriformes	1	NA	migratory	mixed	aquatic
2.3.12	L	mallard	Anas platyrhynchos	Anatidae	Anseriformes	1	NA	migratory	mixed	aquatic
2.5.12	L	mallard	Anas platyrhynchos	Anatidae	Anseriformes	1	NA	migratory	mixed	aquatic
2.7.12	L	mallard	Anas platyrhynchos	Anatidae	Anseriformes	1	NA	migratory	mixed	aquatic
22.1.12.	L	mallard	Anas platyrhynchos	Anatidae	Anseriformes	1	NA	migratory	mixed	aquatic
26.3.12	L	mallard	Anas platyrhynchos	Anatidae	Anseriformes	1	NA	migratory	mixed	aquatic
26.5.12	L	mallard	Anas platyrhynchos	Anatidae	Anseriformes	1	NA	migratory	mixed	aquatic
27.3.12	L	mallard	Anas platyrhynchos	Anatidae	Anseriformes	1	NA	migratory	mixed	aquatic
27.7.12	L	mallard	Anas platyrhynchos	Anatidae	Anseriformes	1	NA	migratory	mixed	aquatic
290.1.11	L	mallard	Anas platyrhynchos	Anatidae	Anseriformes	1	NA	migratory	mixed	aquatic
290.11.11	L	mallard	Anas platyrhynchos	Anatidae	Anseriformes	1	NA	migratory	mixed	aquatic
290.15.11	L	mallard	Anas platyrhynchos	Anatidae	Anseriformes	1	NA	migratory	mixed	aquatic
290.17.11	L	mallard	Anas platyrhynchos	Anatidae	Anseriformes	1	NA	migratory	mixed	aquatic
290.19.11	L	mallard	Anas platyrhynchos	Anatidae	Anseriformes	1	NA	migratory	mixed	aquatic
290.3.11	L	mallard	Anas platyrhynchos	Anatidae	Anseriformes	1	NA	migratory	mixed	aquatic
290.7.11	L	mallard	Anas platyrhynchos	Anatidae	Anseriformes	1	NA	migratory	mixed	aquatic
290.9.11	L	mallard	Anas platyrhynchos	Anatidae	Anseriformes	1	NA	migratory	mixed	aquatic
07.11.14	L	black-headed gull	Chroicocephalus ridibundus	Laridae	Charadriiformes	1	NA	migratory	mixed	aquatic
07.13.14	L	black-headed gull	Chroicocephalus ridibundus	Laridae	Charadriiformes	1	NA	migratory	mixed	aquatic
07.15.14	L	black-headed gull	Chroicocephalus ridibundus	Laridae	Charadriiformes	1	NA	migratory	mixed	aquatic
07.17.14	L	black-headed gull	Chroicocephalus ridibundus	Laridae	Charadriiformes	1	NA	migratory	mixed	aquatic
07.19.14	L	black-headed gull	Chroicocephalus ridibundus	Laridae	Charadriiformes	0	NA	migratory	mixed	aquatic
07.2714	L	black-headed gull	Chroicocephalus ridibundus	Laridae	Charadriiformes	1	NA	migratory	mixed	aquatic
07.29.14	L	black-headed gull	Chroicocephalus ridibundus	Laridae	Charadriiformes	1	NA	migratory	mixed	aquatic
291.1.11	L	mallard	Anas platyrhynchos	Anatidae	Anseriformes	1	NA	migratory	mixed	aquatic
291.5.11	L	mallard	Anas platyrhynchos	Anatidae	Anseriformes	1	NA	migratory	mixed	aquatic
296.7.11	L	mallard	Anas platyrhynchos	Anatidae	Anseriformes	1	NA	migratory	mixed	aquatic
299.11.11	L	mallard	Anas platyrhynchos	Anatidae	Anseriformes	1	NA	migratory	mixed	aquatic
299.15.11	L	mallard	Anas platyrhynchos	Anatidae	Anseriformes	1	NA	migratory	mixed	aquatic
299.17.11	L	mallard	Anas platyrhynchos	Anatidae	Anseriformes	1	NA	migratory	mixed	aquatic
299.9.11	L	mallard	Anas platyrhynchos	Anatidae	Anseriformes	1	NA	migratory	mixed	aquatic
03.1.12	L	mallard	Anas platyrhynchos	Anatidae	Anseriformes	1	NA	migratory	mixed	aquatic
10.3.14	L	black-headed gull	Chroicocephalus ridibundus	Laridae	Charadriiformes	1	NA	migratory	mixed	aquatic
305.17.11	L	mallard	Anas platyrhynchos	Anatidae	Anseriformes	1	NA	migratory	mixed	aquatic
317.11.11	L	mallard	Anas platyrhynchos	Anatidae	Anseriformes	1	NA	migratory	mixed	aquatic
317.7.11	L	mallard	Anas platyrhynchos	Anatidae	Anseriformes	1	NA	migratory	mixed	aquatic
14.53.14	L	black-headed gull	Chroicocephalus ridibundus	Laridae	Charadriiformes	1	NA	migratory	mixed	aquatic
14.55.14	L	common gull	Larus canus	Laridae	Charadriiformes	1	NA	migratory	mixed	aquatic
14.57.14	L	black-headed gull	Chroicocephalus ridibundus	Laridae	Charadriiformes	1	NA	migratory	mixed	aquatic
14.59.14	L	black-headed gull	Chroicocephalus ridibundus	Laridae	Charadriiformes	1	NA	migratory	mixed	aquatic
14.61.14	L	black-headed gull	Chroicocephalus ridibundus	Laridae	Charadriiformes	1	NA	migratory	mixed	aquatic
14.63.14	L	black-headed gull	Chroicocephalus ridibundus	Laridae	Charadriiformes	1	NA	migratory	mixed	aquatic
14.65.14	L	black-headed gull	Chroicocephalus ridibundus	Laridae	Charadriiformes	0	NA	migratory	mixed	aquatic
14.69.14	L	common gull	Larus canus	Laridae	Charadriiformes	1	NA	migratory	mixed	aquatic
14.71.14	L	common gull	Larus canus	Laridae	Charadriiformes	1	NA	migratory	mixed	aquatic
15.1.14	L	common gull	Larus canus	Laridae	Charadriiformes	1	NA	migratory	mixed	aquatic
15.3.14	L	common gull	Larus canus	Laridae	Charadriiformes	0	NA	migratory	mixed	aquatic
15.5.14	L	European herring gull	Larus argentatus	Laridae	Charadriiformes	1	NA	migratory	mixed	aquatic
15.7.14	L	black-headed gull	Chroicocephalus ridibundus	Laridae	Charadriiformes	0	NA	migratory	mixed	aquatic
15.9.14	L	black-headed gull	Chroicocephalus ridibundus	Laridae	Charadriiformes	1	NA	migratory	mixed	aquatic
16.1.14	L	black-headed gull	Chroicocephalus ridibundus	Laridae	Charadriiformes	1	NA	migratory	mixed	aquatic
16.19.14	L	black-headed gull	Chroicocephalus ridibundus	Laridae	Charadriiformes	1	NA	migratory	mixed	aquatic
16.21.14	L	black-headed gull	Chroicocephalus ridibundus	Laridae	Charadriiformes	1	NA	migratory	mixed	aquatic
16.3.14	L	black-headed gull	Chroicocephalus ridibundus	Laridae	Charadriiformes	1	NA	migratory	mixed	aquatic
16.5.14	L	black-headed gull	Chroicocephalus ridibundus	Laridae	Charadriiformes	1	NA	migratory	mixed	aquatic
16.61.14	L	European herring gull	Larus argentatus	Laridae	Charadriiformes	1	NA	migratory	mixed	aquatic
183.6.11	L	mute swan	Cygnus olor	Anatidae	Anseriformes	1	NA	sedentary	plant-based	aquatic
183.7.11	L	mute swan	Cygnus olor	Anatidae	Anseriformes	1	NA	sedentary	plant-based	aquatic
236.2.11	L	mute swan	Cygnus olor	Anatidae	Anseriformes	1	NA	sedentary	plant-based	aquatic
26.15.12	L	mute swan	Cygnus olor	Anatidae	Anseriformes	1	NA	sedentary	plant-based	aquatic
16.7.14	L	black-headed gull	Chroicocephalus ridibundus	Laridae	Charadriiformes	1	NA	migratory	mixed	aquatic
27.15.12	L	mute swan	Cygnus olor	Anatidae	Anseriformes	1	NA	sedentary	plant-based	aquatic
27.9.12	L	mute swan	Cygnus olor	Anatidae	Anseriformes	1	NA	sedentary	plant-based	aquatic
29.11.12	L	mute swan	Cygnus olor	Anatidae	Anseriformes	1	NA	sedentary	plant-based	aquatic
29.19.12	L	mute swan	Cygnus olor	Anatidae	Anseriformes	1	NA	sedentary	plant-based	aquatic
29.25.12	L	mute swan	Cygnus olor	Anatidae	Anseriformes	1	NA	sedentary	plant-based	aquatic
350.1.11	L	mute swan	Cygnus olor	Anatidae	Anseriformes	1	NA	sedentary	plant-based	aquatic
16.9.14	L	black-headed gull	Chroicocephalus ridibundus	Laridae	Charadriiformes	1	NA	migratory	mixed	aquatic
317.9.11	L	mallard	Anas platyrhynchos	Anatidae	Anseriformes	1	NA	migratory	mixed	aquatic
333.1.11	L	mallard	Anas platyrhynchos	Anatidae	Anseriformes	1	NA	migratory	mixed	aquatic
333.10.11	L	mallard	Anas platyrhynchos	Anatidae	Anseriformes	1	NA	migratory	mixed	aquatic
333.3.11	L	mallard	Anas platyrhynchos	Anatidae	Anseriformes	1	NA	migratory	mixed	aquatic
333.5.11	L	mallard	Anas platyrhynchos	Anatidae	Anseriformes	1	NA	migratory	mixed	aquatic
333.7.11	L	mallard	Anas platyrhynchos	Anatidae	Anseriformes	1	NA	migratory	mixed	aquatic
22.21.14	L	black-headed gull	Chroicocephalus ridibundus	Laridae	Charadriiformes	0	NA	migratory	mixed	aquatic
22.23.14	L	black-headed gull	Chroicocephalus ridibundus	Laridae	Charadriiformes	1	NA	migratory	mixed	aquatic
22.25.14	L	black-headed gull	Chroicocephalus ridibundus	Laridae	Charadriiformes	1	NA	migratory	mixed	aquatic
333.8.11	L	mallard	Anas platyrhynchos	Anatidae	Anseriformes	1	NA	migratory	mixed	aquatic
335.1.11	L	mallard	Anas platyrhynchos	Anatidae	Anseriformes	1	NA	migratory	mixed	aquatic
335.15.11	L	mallard	Anas platyrhynchos	Anatidae	Anseriformes	1	NA	migratory	mixed	aquatic
335.17.11	L	mallard	Anas platyrhynchos	Anatidae	Anseriformes	1	NA	migratory	mixed	aquatic
55.1.13	L	mute swan	Cygnus olor	Anatidae	Anseriformes	1	NA	sedentary	plant-based	aquatic
46.1.13	L	mute swan	Cygnus olor	Anatidae	Anseriformes	0	NA	sedentary	plant-based	aquatic
46.3.13	L	mute swan	Cygnus olor	Anatidae	Anseriformes	0	NA	sedentary	plant-based	aquatic
24.7.14	L	whooper swan	Cygnus cygnus	Anatidae	Anseriformes	0	NA	migratory	plant-based	aquatic
46.5.13	L	mute swan	Cygnus olor	Anatidae	Anseriformes	0	NA	sedentary	plant-based	aquatic
335.3.11	L	mallard	Anas platyrhynchos	Anatidae	Anseriformes	1	NA	migratory	mixed	aquatic
25.5.14	L	common gull	Larus canus	Laridae	Charadriiformes	1	NA	migratory	mixed	aquatic
28.1.14	L	common gull	Larus canus	Laridae	Charadriiformes	1	NA	migratory	mixed	aquatic
28.3.14	L	common gull	Larus canus	Laridae	Charadriiformes	1	NA	migratory	mixed	aquatic
48.1.13	L	mute swan	Cygnus olor	Anatidae	Anseriformes	0	NA	sedentary	plant-based	aquatic
48.3.13	L	mute swan	Cygnus olor	Anatidae	Anseriformes	0	NA	sedentary	plant-based	aquatic
48.5.13	L	mute swan	Cygnus olor	Anatidae	Anseriformes	0	NA	sedentary	plant-based	aquatic
56.1.13	L	mute swan	Cygnus olor	Anatidae	Anseriformes	0	NA	sedentary	plant-based	aquatic
56.3.13	L	mute swan	Cygnus olor	Anatidae	Anseriformes	0	NA	sedentary	plant-based	aquatic
56.5.13	L	mute swan	Cygnus olor	Anatidae	Anseriformes	0	NA	sedentary	plant-based	aquatic
57.1.13	L	mute swan	Cygnus olor	Anatidae	Anseriformes	0	NA	sedentary	plant-based	aquatic
57.3.13	L	mute swan	Cygnus olor	Anatidae	Anseriformes	0	NA	sedentary	plant-based	aquatic
16.63.14	L	mute swan	Cygnus olor	Anatidae	Anseriformes	0	NA	sedentary	plant-based	aquatic
16.65.14	L	mute swan	Cygnus olor	Anatidae	Anseriformes	0	NA	sedentary	plant-based	aquatic
16.69.14	L	mute swan	Cygnus olor	Anatidae	Anseriformes	0	NA	sedentary	plant-based	aquatic
35.1.14	L	black-headed gull	Chroicocephalus ridibundus	Laridae	Charadriiformes	1	NA	migratory	mixed	aquatic
335.5.11	L	mallard	Anas platyrhynchos	Anatidae	Anseriformes	1	NA	migratory	mixed	aquatic
35.3.14	L	black-headed gull	Chroicocephalus ridibundus	Laridae	Charadriiformes	1	NA	migratory	mixed	aquatic
35.5.14	L	black-headed gull	Chroicocephalus ridibundus	Laridae	Charadriiformes	1	NA	migratory	mixed	aquatic
35.7.14	L	black-headed gull	Chroicocephalus ridibundus	Laridae	Charadriiformes	1	NA	migratory	mixed	aquatic
349.5.11	L	mallard	Anas platyrhynchos	Anatidae	Anseriformes	1	NA	migratory	mixed	aquatic
349.9.11	L	mallard	Anas platyrhynchos	Anatidae	Anseriformes	1	NA	migratory	mixed	aquatic
360.1.11	L	mallard	Anas platyrhynchos	Anatidae	Anseriformes	1	NA	migratory	mixed	aquatic
361.1.11	L	mallard	Anas platyrhynchos	Anatidae	Anseriformes	1	NA	migratory	mixed	aquatic
361.3.11	L	mallard	Anas platyrhynchos	Anatidae	Anseriformes	1	NA	migratory	mixed	aquatic
361.5.11	L	mallard	Anas platyrhynchos	Anatidae	Anseriformes	1	NA	migratory	mixed	aquatic
04.11.12	L	mallard	Anas platyrhynchos	Anatidae	Anseriformes	1	NA	migratory	mixed	aquatic
01.15.13	L	common gull	Larus canus	Laridae	Charadriiformes	1	NA	migratory	mixed	aquatic
04.13.12	L	mallard	Anas platyrhynchos	Anatidae	Anseriformes	1	NA	migratory	mixed	aquatic
04.15.12	L	mallard	Anas platyrhynchos	Anatidae	Anseriformes	1	NA	migratory	mixed	aquatic
04.7.12	L	mallard	Anas platyrhynchos	Anatidae	Anseriformes	1	NA	migratory	mixed	aquatic
04.9.12	L	mallard	Anas platyrhynchos	Anatidae	Anseriformes	1	NA	migratory	mixed	aquatic
05.1.12	L	mallard	Anas platyrhynchos	Anatidae	Anseriformes	1	NA	migratory	mixed	aquatic
05.11.12	L	mallard	Anas platyrhynchos	Anatidae	Anseriformes	1	NA	migratory	mixed	aquatic
05.13.12	L	mallard	Anas platyrhynchos	Anatidae	Anseriformes	1	NA	migratory	mixed	aquatic
16.71.14	L	mute swan	Cygnus olor	Anatidae	Anseriformes	0	NA	sedentary	plant-based	aquatic
16.73.14	L	mute swan	Cygnus olor	Anatidae	Anseriformes	0	NA	sedentary	plant-based	aquatic
16.75.14	L	mute swan	Cygnus olor	Anatidae	Anseriformes	0	NA	sedentary	plant-based	aquatic
16.77.14	L	mute swan	Cygnus olor	Anatidae	Anseriformes	0	NA	sedentary	plant-based	aquatic
16.79.14	L	mute swan	Cygnus olor	Anatidae	Anseriformes	0	NA	sedentary	plant-based	aquatic
16.81.14	L	mute swan	Cygnus olor	Anatidae	Anseriformes	0	NA	sedentary	plant-based	aquatic
24.1.14	L	mute swan	Cygnus olor	Anatidae	Anseriformes	0	NA	sedentary	plant-based	aquatic
24.3.14	L	mute swan	Cygnus olor	Anatidae	Anseriformes	0	NA	sedentary	plant-based	aquatic
24.5.14	L	mute swan	Cygnus olor	Anatidae	Anseriformes	0	NA	sedentary	plant-based	aquatic
11.1.12	L	common gull	Larus canus	Laridae	Charadriiformes	1	NA	migratory	mixed	aquatic
11.3.12	L	black-headed gull	Chroicocephalus ridibundus	Laridae	Charadriiformes	1	NA	migratory	mixed	aquatic
11.5.12	L	common gull	Larus canus	Laridae	Charadriiformes	1	NA	migratory	mixed	aquatic
11.7.12	L	black-headed gull	Chroicocephalus ridibundus	Laridae	Charadriiformes	1	NA	migratory	mixed	aquatic
117.1.12	L	great cormorant	Phalacrocorax carbo	Phalacrocoracidae	Suliformes	1	NA	migratory	animal-based	aquatic
117.10.12	L	great cormorant	Phalacrocorax carbo	Phalacrocoracidae	Suliformes	1	NA	migratory	animal-based	aquatic
117.12.12	L	great cormorant	Phalacrocorax carbo	Phalacrocoracidae	Suliformes	0	NA	migratory	animal-based	aquatic
117.14.12	L	great cormorant	Phalacrocorax carbo	Phalacrocoracidae	Suliformes	0	NA	migratory	animal-based	aquatic
117.16.12	L	great cormorant	Phalacrocorax carbo	Phalacrocoracidae	Suliformes	0	NA	migratory	animal-based	aquatic
117.18.12	L	common kestrel	Falco tinnunculus	Falconidae	Falconiformes	0	NA	sedentary	animal-based	terrestrial
117.3.12	L	great cormorant	Phalacrocorax carbo	Phalacrocoracidae	Suliformes	0	NA	migratory	animal-based	aquatic
117.5.12	L	great cormorant	Phalacrocorax carbo	Phalacrocoracidae	Suliformes	1	NA	migratory	animal-based	aquatic
117.8.12	L	great cormorant	Phalacrocorax carbo	Phalacrocoracidae	Suliformes	0	NA	migratory	animal-based	aquatic
12.1.12	L	common gull	Larus canus	Laridae	Charadriiformes	1	NA	migratory	mixed	aquatic
12.3.12	L	black-headed gull	Chroicocephalus ridibundus	Laridae	Charadriiformes	1	NA	migratory	mixed	aquatic
12.5.12	L	black-headed gull	Chroicocephalus ridibundus	Laridae	Charadriiformes	1	NA	migratory	mixed	aquatic
12.7.12	L	black-headed gull	Chroicocephalus ridibundus	Laridae	Charadriiformes	1	NA	migratory	mixed	aquatic
12.9.12	L	common gull	Larus canus	Laridae	Charadriiformes	1	NA	migratory	mixed	aquatic
05.15.12	L	mallard	Anas platyrhynchos	Anatidae	Anseriformes	1	NA	migratory	mixed	aquatic
05.3.12	L	mallard	Anas platyrhynchos	Anatidae	Anseriformes	1	NA	migratory	mixed	aquatic
05.5.12	L	mallard	Anas platyrhynchos	Anatidae	Anseriformes	1	NA	migratory	mixed	aquatic
05.7.12	L	mallard	Anas platyrhynchos	Anatidae	Anseriformes	1	NA	migratory	mixed	aquatic
13.9.12	L	black-headed gull	Chroicocephalus ridibundus	Laridae	Charadriiformes	1	NA	migratory	mixed	aquatic
14.1.12	L	common gull	Larus canus	Laridae	Charadriiformes	1	NA	migratory	mixed	aquatic
14.3.12	L	black-headed gull	Chroicocephalus ridibundus	Laridae	Charadriiformes	1	NA	migratory	mixed	aquatic
14.15.13	L	European greenfinch	Chloris chloris	Fringillidae	Passeriformes	0	NA	sedentary	plant-based	terrestrial
14.17.13	L	Eurasian blackcap	Sylvia atricapilla	Sylviidae	Passeriformes	0	NA	sedentary	animal-based	terrestrial
14.19.13	L	European robin	Erithacus rubecula	Muscicapidae	Passeriformes	0	NA	migratory	animal-based	terrestrial
14.21.13	L	common blackbird	Turdus merula	Turdidae	Passeriformes	0	NA	migratory	mixed	terrestrial
14.23.13	L	great tit	Parus major	Paridae	Passeriformes	0	NA	sedentary	animal-based	terrestrial
15.1.12	L	common gull	Larus canus	Laridae	Charadriiformes	1	NA	migratory	mixed	aquatic
15.3.12	L	common gull	Larus canus	Laridae	Charadriiformes	1	NA	migratory	mixed	aquatic
15.5.12	L	common gull	Larus canus	Laridae	Charadriiformes	1	NA	migratory	mixed	aquatic
15.7.12	L	black-headed gull	Chroicocephalus ridibundus	Laridae	Charadriiformes	1	NA	migratory	mixed	aquatic
15.9.12	L	European herring gull	Larus argentatus	Laridae	Charadriiformes	1	NA	migratory	mixed	aquatic
05.9.12	L	mallard	Anas platyrhynchos	Anatidae	Anseriformes	1	NA	migratory	mixed	aquatic
17.3.12	L	common gull	Larus canus	Laridae	Charadriiformes	1	NA	migratory	mixed	aquatic
17.5.12	L	common gull	Larus canus	Laridae	Charadriiformes	1	NA	migratory	mixed	aquatic
25.1.14	L	mute swan	Cygnus olor	Anatidae	Anseriformes	0	NA	sedentary	plant-based	aquatic
18.11.12	L	common gull	Larus canus	Laridae	Charadriiformes	1	NA	migratory	mixed	aquatic
18.13.12	L	common gull	Larus canus	Laridae	Charadriiformes	1	NA	migratory	mixed	aquatic
28.5.14	L	mute swan	Cygnus olor	Anatidae	Anseriformes	0	NA	sedentary	plant-based	aquatic
18.5.12	L	common gull	Larus canus	Laridae	Charadriiformes	1	NA	migratory	mixed	aquatic
18.7.12	L	black-headed gull	Chroicocephalus ridibundus	Laridae	Charadriiformes	1	NA	migratory	mixed	aquatic
18.9.12	L	common gull	Larus canus	Laridae	Charadriiformes	1	NA	migratory	mixed	aquatic
28.7.14	L	mute swan	Cygnus olor	Anatidae	Anseriformes	0	NA	sedentary	plant-based	aquatic
28.9.14	L	mute swan	Cygnus olor	Anatidae	Anseriformes	0	NA	sedentary	plant-based	aquatic
30.1.14	L	mute swan	Cygnus olor	Anatidae	Anseriformes	0	NA	sedentary	plant-based	aquatic
33.1.14	L	mute swan	Cygnus olor	Anatidae	Anseriformes	0	NA	sedentary	plant-based	aquatic
33.3.14	L	mute swan	Cygnus olor	Anatidae	Anseriformes	0	NA	sedentary	plant-based	aquatic
33.5.14	L	mute swan	Cygnus olor	Anatidae	Anseriformes	0	NA	sedentary	plant-based	aquatic
34.11.14	L	mute swan	Cygnus olor	Anatidae	Anseriformes	0	NA	sedentary	plant-based	aquatic
19.1.12	L	great tit	Parus major	Paridae	Passeriformes	1	NA	sedentary	animal-based	terrestrial
19.11.12	L	yellowhammer	Emberiza citrinella	Emberizidae	Passeriformes	1	NA	sedentary	plant-based	terrestrial
19.13.12	L	yellowhammer	Emberiza citrinella	Emberizidae	Passeriformes	1	NA	sedentary	plant-based	terrestrial
19.15.12	L	yellowhammer	Emberiza citrinella	Emberizidae	Passeriformes	0	NA	sedentary	plant-based	terrestrial
19.17.12	L	yellowhammer	Emberiza citrinella	Emberizidae	Passeriformes	0	NA	sedentary	plant-based	terrestrial
19.19.12	L	common blackbird	Turdus merula	Turdidae	Passeriformes	1	NA	migratory	mixed	terrestrial
19.21.12	L	common blackbird	Turdus merula	Turdidae	Passeriformes	0	NA	migratory	mixed	terrestrial
19.23.12	L	common chaffinch	Fringilla coelebs	Fringillidae	Passeriformes	0	NA	migratory	plant-based	terrestrial
19.25.12	L	great tit	Parus major	Paridae	Passeriformes	1	NA	sedentary	animal-based	terrestrial
19.27.12	L	great tit	Parus major	Paridae	Passeriformes	0	NA	sedentary	animal-based	terrestrial
19.29.12	L	great tit	Parus major	Paridae	Passeriformes	1	NA	sedentary	animal-based	terrestrial
19.3.12	L	yellowhammer	Emberiza citrinella	Emberizidae	Passeriformes	0	NA	sedentary	plant-based	terrestrial
19.31.12	L	great tit	Parus major	Paridae	Passeriformes	1	NA	sedentary	animal-based	terrestrial
19.33.12	L	common blackbird	Turdus merula	Turdidae	Passeriformes	0	NA	migratory	mixed	terrestrial
19.35.12	L	common blackbird	Turdus merula	Turdidae	Passeriformes	1	NA	migratory	mixed	terrestrial
19.37.12	L	common chaffinch	Fringilla coelebs	Fringillidae	Passeriformes	1	NA	migratory	plant-based	terrestrial
19.39.12	L	great tit	Parus major	Paridae	Passeriformes	0	NA	sedentary	animal-based	terrestrial
19.41.12	L	common chaffinch	Fringilla coelebs	Fringillidae	Passeriformes	0	NA	migratory	plant-based	terrestrial
19.43.12	L	great tit	Parus major	Paridae	Passeriformes	1	NA	sedentary	animal-based	terrestrial
19.45.12	L	great tit	Parus major	Paridae	Passeriformes	1	NA	sedentary	animal-based	terrestrial
19.47.12	L	common chaffinch	Fringilla coelebs	Fringillidae	Passeriformes	0	NA	migratory	plant-based	terrestrial
19.5.12	L	yellowhammer	Emberiza citrinella	Emberizidae	Passeriformes	0	NA	sedentary	plant-based	terrestrial
19.7.12	L	yellowhammer	Emberiza citrinella	Emberizidae	Passeriformes	1	NA	sedentary	plant-based	terrestrial
19.9.12	L	yellowhammer	Emberiza citrinella	Emberizidae	Passeriformes	1	NA	sedentary	plant-based	terrestrial
19.1.13	L	great tit	Parus major	Paridae	Passeriformes	0	NA	sedentary	animal-based	terrestrial
19.3.13	L	great tit	Parus major	Paridae	Passeriformes	0	NA	sedentary	animal-based	terrestrial
06.11.12	L	mallard	Anas platyrhynchos	Anatidae	Anseriformes	1	NA	migratory	mixed	aquatic
02.11.12	L	black-headed gull	Chroicocephalus ridibundus	Laridae	Charadriiformes	1	NA	migratory	mixed	aquatic
02.13.12	L	black-headed gull	Chroicocephalus ridibundus	Laridae	Charadriiformes	1	NA	migratory	mixed	aquatic
06.19.12	L	mallard	Anas platyrhynchos	Anatidae	Anseriformes	1	NA	migratory	mixed	aquatic
06.7.12	L	mallard	Anas platyrhynchos	Anatidae	Anseriformes	1	NA	migratory	mixed	aquatic
06.9.12	L	mallard	Anas platyrhynchos	Anatidae	Anseriformes	1	NA	migratory	mixed	aquatic
07.21.12	L	mallard	Anas platyrhynchos	Anatidae	Anseriformes	1	NA	migratory	mixed	aquatic
338.11.11	L	mallard	Anas platyrhynchos	Anatidae	Anseriformes	1	NA	migratory	mixed	aquatic
338.13.11	L	mallard	Anas platyrhynchos	Anatidae	Anseriformes	1	NA	migratory	mixed	aquatic
338.15.11	L	mallard	Anas platyrhynchos	Anatidae	Anseriformes	1	NA	migratory	mixed	aquatic
338.17.11	L	mallard	Anas platyrhynchos	Anatidae	Anseriformes	1	NA	migratory	mixed	aquatic
338.19.11	L	mallard	Anas platyrhynchos	Anatidae	Anseriformes	1	NA	migratory	mixed	aquatic
02.1.13	L	black-headed gull	Chroicocephalus ridibundus	Laridae	Charadriiformes	1	NA	migratory	mixed	aquatic
338.21.11	L	mallard	Anas platyrhynchos	Anatidae	Anseriformes	1	NA	migratory	mixed	aquatic
02.13.13	L	great tit	Parus major	Paridae	Passeriformes	1	NA	sedentary	animal-based	terrestrial
02.15.13	L	great tit	Parus major	Paridae	Passeriformes	0	NA	sedentary	animal-based	terrestrial
02.17.13	L	European greenfinch	Chloris chloris	Fringillidae	Passeriformes	0	NA	sedentary	plant-based	terrestrial
02.19.13	L	European greenfinch	Chloris chloris	Fringillidae	Passeriformes	0	NA	sedentary	plant-based	terrestrial
02.21.13	L	common blackbird	Turdus merula	Turdidae	Passeriformes	1	NA	migratory	mixed	terrestrial
02.3.13	L	black-headed gull	Chroicocephalus ridibundus	Laridae	Charadriiformes	1	NA	migratory	mixed	aquatic
02.5.13	L	black-headed gull	Chroicocephalus ridibundus	Laridae	Charadriiformes	1	NA	migratory	mixed	aquatic
02.7.13	L	black-headed gull	Chroicocephalus ridibundus	Laridae	Charadriiformes	1	NA	migratory	mixed	aquatic
338.7.11	L	mallard	Anas platyrhynchos	Anatidae	Anseriformes	1	NA	migratory	mixed	aquatic
20.12.1	L	common gull	Larus canus	Laridae	Charadriiformes	1	NA	migratory	mixed	aquatic
20.11.12	L	European greenfinch	Chloris chloris	Fringillidae	Passeriformes	0	NA	sedentary	plant-based	terrestrial
20.13.12	L	European greenfinch	Chloris chloris	Fringillidae	Passeriformes	0	NA	sedentary	plant-based	terrestrial
20.3.12	L	common gull	Larus canus	Laridae	Charadriiformes	1	NA	migratory	mixed	aquatic
20.5.12	L	black-headed gull	Chroicocephalus ridibundus	Laridae	Charadriiformes	1	NA	migratory	mixed	aquatic
20.7.12	L	great tit	Parus major	Paridae	Passeriformes	0	NA	sedentary	animal-based	terrestrial
20.9.12	L	Eurasian blue tit	Cyanistes caeruleus	Paridae	Passeriformes	0	NA	sedentary	animal-based	terrestrial
20.11.13	L	black-headed gull	Chroicocephalus ridibundus	Laridae	Charadriiformes	0	NA	migratory	mixed	aquatic
20.9.13	L	common gull	Larus canus	Laridae	Charadriiformes	0	NA	migratory	mixed	aquatic
34.13.14	L	mute swan	Cygnus olor	Anatidae	Anseriformes	0	NA	sedentary	plant-based	aquatic
34.9.14	L	mute swan	Cygnus olor	Anatidae	Anseriformes	0	NA	sedentary	plant-based	aquatic
10.1.13	L	mute swan	Cygnus olor	Anatidae	Anseriformes	0	NA	sedentary	plant-based	aquatic
10.11.13	L	mute swan	Cygnus olor	Anatidae	Anseriformes	0	NA	sedentary	plant-based	aquatic
10.13.13	L	mute swan	Cygnus olor	Anatidae	Anseriformes	0	NA	sedentary	plant-based	aquatic
10.15.13	L	mute swan	Cygnus olor	Anatidae	Anseriformes	0	NA	sedentary	plant-based	aquatic
10.17.13	L	mute swan	Cygnus olor	Anatidae	Anseriformes	0	NA	sedentary	plant-based	aquatic
338.9.11	L	mallard	Anas platyrhynchos	Anatidae	Anseriformes	1	NA	migratory	mixed	aquatic
343.5.11	L	mallard	Anas platyrhynchos	Anatidae	Anseriformes	1	NA	migratory	mixed	aquatic
344.1.11	L	mallard	Anas platyrhynchos	Anatidae	Anseriformes	1	NA	migratory	mixed	aquatic
47.1.13	L	mallard	Anas platyrhynchos	Anatidae	Anseriformes	0	NA	migratory	mixed	aquatic
47.3.13	L	mallard	Anas platyrhynchos	Anatidae	Anseriformes	0	NA	migratory	mixed	aquatic
10.3.13	L	mute swan	Cygnus olor	Anatidae	Anseriformes	0	NA	sedentary	plant-based	aquatic
10.5.13	L	mute swan	Cygnus olor	Anatidae	Anseriformes	0	NA	sedentary	plant-based	aquatic
10.7.13	L	mute swan	Cygnus olor	Anatidae	Anseriformes	0	NA	sedentary	plant-based	aquatic
10.9.13	L	mute swan	Cygnus olor	Anatidae	Anseriformes	0	NA	sedentary	plant-based	aquatic
18.3.12	L	mute swan	Cygnus olor	Anatidae	Anseriformes	0	NA	sedentary	plant-based	aquatic
183.10.11	L	mute swan	Cygnus olor	Anatidae	Anseriformes	0	NA	sedentary	plant-based	aquatic
07.3.12	L	mallard	Anas platyrhynchos	Anatidae	Anseriformes	0	NA	migratory	mixed	aquatic
01.1.14	L	mallard	Anas platyrhynchos	Anatidae	Anseriformes	0	NA	migratory	mixed	aquatic
01.11.14	L	mallard	Anas platyrhynchos	Anatidae	Anseriformes	0	NA	migratory	mixed	aquatic
01.13.14	L	mallard	Anas platyrhynchos	Anatidae	Anseriformes	0	NA	migratory	mixed	aquatic
23.51.13	L	great tit	Parus major	Paridae	Passeriformes	0	NA	sedentary	animal-based	terrestrial
23.53.13	L	Eurasian tree sparrow	Passer montanus	Passeridae	Passeriformes	0	NA	sedentary	plant-based	terrestrial
23.55.13	L	Eurasian tree sparrow	Passer montanus	Passeridae	Passeriformes	0	NA	sedentary	plant-based	terrestrial
23.57.13	L	common blackbird	Turdus merula	Turdidae	Passeriformes	0	NA	migratory	mixed	terrestrial
23.59.13	L	European greenfinch	Chloris chloris	Fringillidae	Passeriformes	0	NA	sedentary	plant-based	terrestrial
183.8.11	L	mute swan	Cygnus olor	Anatidae	Anseriformes	0	NA	sedentary	plant-based	aquatic
183.9.11	L	mute swan	Cygnus olor	Anatidae	Anseriformes	0	NA	sedentary	plant-based	aquatic
01.15.14	L	mallard	Anas platyrhynchos	Anatidae	Anseriformes	0	NA	migratory	mixed	aquatic
21.1.12	L	mute swan	Cygnus olor	Anatidae	Anseriformes	0	NA	sedentary	plant-based	aquatic
21.11.12	L	mute swan	Cygnus olor	Anatidae	Anseriformes	0	NA	sedentary	plant-based	aquatic
21.13.12	L	mute swan	Cygnus olor	Anatidae	Anseriformes	0	NA	sedentary	plant-based	aquatic
21.3.12	L	mute swan	Cygnus olor	Anatidae	Anseriformes	0	NA	sedentary	plant-based	aquatic
01.17.14	L	mallard	Anas platyrhynchos	Anatidae	Anseriformes	0	NA	migratory	mixed	aquatic
01.19.14	L	mallard	Anas platyrhynchos	Anatidae	Anseriformes	0	NA	migratory	mixed	aquatic
21.5.12	L	mute swan	Cygnus olor	Anatidae	Anseriformes	0	NA	sedentary	plant-based	aquatic
21.7.12	L	mute swan	Cygnus olor	Anatidae	Anseriformes	0	NA	sedentary	plant-based	aquatic
01.21.14	L	mallard	Anas platyrhynchos	Anatidae	Anseriformes	0	NA	migratory	mixed	aquatic
21.9.12	L	mute swan	Cygnus olor	Anatidae	Anseriformes	0	NA	sedentary	plant-based	aquatic
22.19.12	L	mute swan	Cygnus olor	Anatidae	Anseriformes	0	NA	sedentary	plant-based	aquatic
22.21.12	L	mute swan	Cygnus olor	Anatidae	Anseriformes	0	NA	sedentary	plant-based	aquatic
22.23.12	L	mute swan	Cygnus olor	Anatidae	Anseriformes	0	NA	sedentary	plant-based	aquatic
22.25.12	L	mute swan	Cygnus olor	Anatidae	Anseriformes	0	NA	sedentary	plant-based	aquatic
22.27.12	L	mute swan	Cygnus olor	Anatidae	Anseriformes	0	NA	sedentary	plant-based	aquatic
22.29.12	L	mute swan	Cygnus olor	Anatidae	Anseriformes	0	NA	sedentary	plant-based	aquatic
236.1.11	L	mute swan	Cygnus olor	Anatidae	Anseriformes	0	NA	sedentary	plant-based	aquatic
26.11.12	L	mute swan	Cygnus olor	Anatidae	Anseriformes	0	NA	sedentary	plant-based	aquatic
26.13.12	L	mute swan	Cygnus olor	Anatidae	Anseriformes	0	NA	sedentary	plant-based	aquatic
01.23.14	L	mallard	Anas platyrhynchos	Anatidae	Anseriformes	0	NA	migratory	mixed	aquatic
26.17.12	L	mute swan	Cygnus olor	Anatidae	Anseriformes	0	NA	sedentary	plant-based	aquatic
26.7.12	L	mute swan	Cygnus olor	Anatidae	Anseriformes	0	NA	sedentary	plant-based	aquatic
26.6.12	L	mute swan	Cygnus olor	Anatidae	Anseriformes	0	NA	sedentary	plant-based	aquatic
27.11.12	L	mute swan	Cygnus olor	Anatidae	Anseriformes	0	NA	sedentary	plant-based	aquatic
27.13.12	L	mute swan	Cygnus olor	Anatidae	Anseriformes	0	NA	sedentary	plant-based	aquatic
27.17.12	L	mute swan	Cygnus olor	Anatidae	Anseriformes	0	NA	sedentary	plant-based	aquatic
27.19.12	L	mute swan	Cygnus olor	Anatidae	Anseriformes	0	NA	sedentary	plant-based	aquatic
27.21.12	L	mute swan	Cygnus olor	Anatidae	Anseriformes	0	NA	sedentary	plant-based	aquatic
27.23.12	L	mute swan	Cygnus olor	Anatidae	Anseriformes	0	NA	sedentary	plant-based	aquatic
01.25.14	L	mallard	Anas platyrhynchos	Anatidae	Anseriformes	0	NA	migratory	mixed	aquatic
01.27.14	L	mallard	Anas platyrhynchos	Anatidae	Anseriformes	0	NA	migratory	mixed	aquatic
27.25.12	L	mute swan	Cygnus olor	Anatidae	Anseriformes	0	NA	sedentary	plant-based	aquatic
01.29.14	L	mallard	Anas platyrhynchos	Anatidae	Anseriformes	0	NA	migratory	mixed	aquatic
01.3.14	L	mallard	Anas platyrhynchos	Anatidae	Anseriformes	0	NA	migratory	mixed	aquatic
27.27.12	L	mute swan	Cygnus olor	Anatidae	Anseriformes	0	NA	sedentary	plant-based	aquatic
27.29.12	L	mute swan	Cygnus olor	Anatidae	Anseriformes	0	NA	sedentary	plant-based	aquatic
27.31.12	L	mute swan	Cygnus olor	Anatidae	Anseriformes	0	NA	sedentary	plant-based	aquatic
27.33.12	L	mute swan	Cygnus olor	Anatidae	Anseriformes	0	NA	sedentary	plant-based	aquatic
27.35.12	L	mute swan	Cygnus olor	Anatidae	Anseriformes	0	NA	sedentary	plant-based	aquatic
27.37.12	L	mute swan	Cygnus olor	Anatidae	Anseriformes	0	NA	sedentary	plant-based	aquatic
27.39.12	L	mute swan	Cygnus olor	Anatidae	Anseriformes	0	NA	sedentary	plant-based	aquatic
27.41.12	L	mute swan	Cygnus olor	Anatidae	Anseriformes	0	NA	sedentary	plant-based	aquatic
27.43.12	L	mute swan	Cygnus olor	Anatidae	Anseriformes	0	NA	sedentary	plant-based	aquatic
27.45.12	L	mute swan	Cygnus olor	Anatidae	Anseriformes	0	NA	sedentary	plant-based	aquatic
27.4712	L	mute swan	Cygnus olor	Anatidae	Anseriformes	0	NA	sedentary	plant-based	aquatic
29.1.12	L	mute swan	Cygnus olor	Anatidae	Anseriformes	0	NA	sedentary	plant-based	aquatic
29.13.12	L	mute swan	Cygnus olor	Anatidae	Anseriformes	0	NA	sedentary	plant-based	aquatic
01.31.14	L	mallard	Anas platyrhynchos	Anatidae	Anseriformes	0	NA	migratory	mixed	aquatic
01.5.14	L	mallard	Anas platyrhynchos	Anatidae	Anseriformes	0	NA	migratory	mixed	aquatic
01.7.14	L	mallard	Anas platyrhynchos	Anatidae	Anseriformes	0	NA	migratory	mixed	aquatic
01.9.14	L	mallard	Anas platyrhynchos	Anatidae	Anseriformes	0	NA	migratory	mixed	aquatic
02.1.14	L	mallard	Anas platyrhynchos	Anatidae	Anseriformes	0	NA	migratory	mixed	aquatic
04.1.14	L	mallard	Anas platyrhynchos	Anatidae	Anseriformes	0	NA	migratory	mixed	aquatic
04.11.14	L	mallard	Anas platyrhynchos	Anatidae	Anseriformes	0	NA	migratory	mixed	aquatic
04.13.14	L	mallard	Anas platyrhynchos	Anatidae	Anseriformes	0	NA	migratory	mixed	aquatic
04.17.14	L	mallard	Anas platyrhynchos	Anatidae	Anseriformes	0	NA	migratory	mixed	aquatic
04.19.14	L	mallard	Anas platyrhynchos	Anatidae	Anseriformes	0	NA	migratory	mixed	aquatic
04.21.14	L	mallard	Anas platyrhynchos	Anatidae	Anseriformes	0	NA	migratory	mixed	aquatic
04.23.14	L	mallard	Anas platyrhynchos	Anatidae	Anseriformes	0	NA	migratory	mixed	aquatic
04.25.14	L	mallard	Anas platyrhynchos	Anatidae	Anseriformes	0	NA	migratory	mixed	aquatic
04.27.14	L	mallard	Anas platyrhynchos	Anatidae	Anseriformes	0	NA	migratory	mixed	aquatic
04.29.14	L	mallard	Anas platyrhynchos	Anatidae	Anseriformes	0	NA	migratory	mixed	aquatic
299.1.11	L	black-headed gull	Chroicocephalus ridibundus	Laridae	Charadriiformes	0	NA	migratory	mixed	aquatic
04.3.14	L	mallard	Anas platyrhynchos	Anatidae	Anseriformes	0	NA	migratory	mixed	aquatic
04.31.14	L	mallard	Anas platyrhynchos	Anatidae	Anseriformes	0	NA	migratory	mixed	aquatic
04.33.14	L	mallard	Anas platyrhynchos	Anatidae	Anseriformes	0	NA	migratory	mixed	aquatic
299.3.11	L	black-headed gull	Chroicocephalus ridibundus	Laridae	Charadriiformes	1	NA	migratory	mixed	aquatic
299.5.11	L	European herring gull	Larus argentatus	Laridae	Charadriiformes	1	NA	migratory	mixed	aquatic
299.7.11	L	European herring gull	Larus argentatus	Laridae	Charadriiformes	1	NA	migratory	mixed	aquatic
04.37.14	L	mallard	Anas platyrhynchos	Anatidae	Anseriformes	0	NA	migratory	mixed	aquatic
04.43.14	L	mallard	Anas platyrhynchos	Anatidae	Anseriformes	0	NA	migratory	mixed	aquatic
04.45.14	L	mallard	Anas platyrhynchos	Anatidae	Anseriformes	0	NA	migratory	mixed	aquatic
03.13.12	L	Eurasian coot	Fulica atra	Rallidae	Gruiformes	1	NA	migratory	mixed	aquatic
04.47.14	L	mallard	Anas platyrhynchos	Anatidae	Anseriformes	0	NA	migratory	mixed	aquatic
04.5.14	L	mallard	Anas platyrhynchos	Anatidae	Anseriformes	0	NA	migratory	mixed	aquatic
04.51.14	L	mallard	Anas platyrhynchos	Anatidae	Anseriformes	0	NA	migratory	mixed	aquatic
03.9.12	L	Eurasian coot	Fulica atra	Rallidae	Gruiformes	1	NA	migratory	mixed	aquatic
04.7.14	L	mallard	Anas platyrhynchos	Anatidae	Anseriformes	0	NA	migratory	mixed	aquatic
10.1.14	L	mallard	Anas platyrhynchos	Anatidae	Anseriformes	0	NA	migratory	mixed	aquatic
29.15.12	L	mute swan	Cygnus olor	Anatidae	Anseriformes	0	NA	sedentary	plant-based	aquatic
29.17.12	L	mute swan	Cygnus olor	Anatidae	Anseriformes	0	NA	sedentary	plant-based	aquatic
29.21.12	L	mute swan	Cygnus olor	Anatidae	Anseriformes	0	NA	sedentary	plant-based	aquatic
29.23.12	L	mute swan	Cygnus olor	Anatidae	Anseriformes	0	NA	sedentary	plant-based	aquatic
29.3.12	L	mute swan	Cygnus olor	Anatidae	Anseriformes	0	NA	sedentary	plant-based	aquatic
305.1.11	L	European herring gull	Larus argentatus	Laridae	Charadriiformes	0	NA	migratory	mixed	aquatic
305.11.11	L	common gull	Larus canus	Laridae	Charadriiformes	1	NA	migratory	mixed	aquatic
305.13.11	L	black-headed gull	Chroicocephalus ridibundus	Laridae	Charadriiformes	1	NA	migratory	mixed	aquatic
305.15.11	L	black-headed gull	Chroicocephalus ridibundus	Laridae	Charadriiformes	1	NA	migratory	mixed	aquatic
10.11.14	L	mallard	Anas platyrhynchos	Anatidae	Anseriformes	0	NA	migratory	mixed	aquatic
305.3.11	L	European herring gull	Larus argentatus	Laridae	Charadriiformes	1	NA	migratory	mixed	aquatic
305.5.11	L	European herring gull	Larus argentatus	Laridae	Charadriiformes	1	NA	migratory	mixed	aquatic
305.7.11	L	European herring gull	Larus argentatus	Laridae	Charadriiformes	1	NA	migratory	mixed	aquatic
317.1.11	L	black-headed gull	Chroicocephalus ridibundus	Laridae	Charadriiformes	1	NA	migratory	mixed	aquatic
10.13.14	L	mallard	Anas platyrhynchos	Anatidae	Anseriformes	0	NA	migratory	mixed	aquatic
317.3.11	L	black-headed gull	Chroicocephalus ridibundus	Laridae	Charadriiformes	1	NA	migratory	mixed	aquatic
317.5.11	L	European herring gull	Larus argentatus	Laridae	Charadriiformes	1	NA	migratory	mixed	aquatic
10.15.14	L	mallard	Anas platyrhynchos	Anatidae	Anseriformes	0	NA	migratory	mixed	aquatic
10.5.14	L	mallard	Anas platyrhynchos	Anatidae	Anseriformes	0	NA	migratory	mixed	aquatic
10.7.14	L	mallard	Anas platyrhynchos	Anatidae	Anseriformes	0	NA	migratory	mixed	aquatic
10.9.14	L	mallard	Anas platyrhynchos	Anatidae	Anseriformes	0	NA	migratory	mixed	aquatic
22.1.14	L	mallard	Anas platyrhynchos	Anatidae	Anseriformes	0	NA	migratory	mixed	aquatic
22.11.14	L	mallard	Anas platyrhynchos	Anatidae	Anseriformes	0	NA	migratory	mixed	aquatic
333.16.11	L	black-headed gull	Chroicocephalus ridibundus	Laridae	Charadriiformes	1	NA	migratory	mixed	aquatic
333.18.11	L	European herring gull	Larus argentatus	Laridae	Charadriiformes	1	NA	migratory	mixed	aquatic
22.13.14	L	mallard	Anas platyrhynchos	Anatidae	Anseriformes	0	NA	migratory	mixed	aquatic
22.15.14	L	mallard	Anas platyrhynchos	Anatidae	Anseriformes	0	NA	migratory	mixed	aquatic
22.17.14	L	mallard	Anas platyrhynchos	Anatidae	Anseriformes	0	NA	migratory	mixed	aquatic
22.19.14	L	mallard	Anas platyrhynchos	Anatidae	Anseriformes	0	NA	migratory	mixed	aquatic
22.3.14	L	mallard	Anas platyrhynchos	Anatidae	Anseriformes	0	NA	migratory	mixed	aquatic
335.11.11	L	European herring gull	Larus argentatus	Laridae	Charadriiformes	1	NA	migratory	mixed	aquatic
335.13.11	L	European herring gull	Larus argentatus	Laridae	Charadriiformes	1	NA	migratory	mixed	aquatic
22.5.14	L	mallard	Anas platyrhynchos	Anatidae	Anseriformes	0	NA	migratory	mixed	aquatic
22.7.14	L	mallard	Anas platyrhynchos	Anatidae	Anseriformes	0	NA	migratory	mixed	aquatic
22.9.14	L	mallard	Anas platyrhynchos	Anatidae	Anseriformes	0	NA	migratory	mixed	aquatic
25.3.14	L	mallard	Anas platyrhynchos	Anatidae	Anseriformes	0	NA	migratory	mixed	aquatic
35.11.14	L	mallard	Anas platyrhynchos	Anatidae	Anseriformes	0	NA	migratory	mixed	aquatic
335.7.11	L	black-headed gull	Chroicocephalus ridibundus	Laridae	Charadriiformes	1	NA	migratory	mixed	aquatic
335.9.11.	L	black-headed gull	Chroicocephalus ridibundus	Laridae	Charadriiformes	1	NA	migratory	mixed	aquatic
346.1.11	L	Eurasian teal	Anas crecca	Anatidae	Anseriformes	0	NA	migratory	mixed	aquatic
346.3.11	L	Eurasian teal	Anas crecca	Anatidae	Anseriformes	0	NA	migratory	mixed	aquatic
346.5.11	L	Eurasian teal	Anas crecca	Anatidae	Anseriformes	0	NA	migratory	mixed	aquatic
346.7.11	L	Eurasian teal	Anas crecca	Anatidae	Anseriformes	0	NA	migratory	mixed	aquatic
346.9.11	L	Eurasian teal	Anas crecca	Anatidae	Anseriformes	1	NA	migratory	mixed	aquatic
35.9.14	L	mallard	Anas platyrhynchos	Anatidae	Anseriformes	0	NA	migratory	mixed	aquatic
01.3.12	L	mallard	Anas platyrhynchos	Anatidae	Anseriformes	0	NA	migratory	mixed	aquatic
01.5.12	L	mallard	Anas platyrhynchos	Anatidae	Anseriformes	0	NA	migratory	mixed	aquatic
01.7.12	L	mallard	Anas platyrhynchos	Anatidae	Anseriformes	0	NA	migratory	mixed	aquatic
01.1.13	L	mallard	Anas platyrhynchos	Anatidae	Anseriformes	0	NA	migratory	mixed	aquatic
29.5.12	L	mute swan	Cygnus olor	Anatidae	Anseriformes	0	NA	sedentary	plant-based	aquatic
358.1.11	L	black-headed gull	Chroicocephalus ridibundus	Laridae	Charadriiformes	1	NA	migratory	mixed	aquatic
358.3.11	L	European herring gull	Larus argentatus	Laridae	Charadriiformes	1	NA	migratory	mixed	aquatic
359.1.11	L	Eurasian blue tit	Cyanistes caeruleus	Paridae	Passeriformes	0	NA	sedentary	animal-based	terrestrial
359.3.11	L	Eurasian siskin	Spinus spinus	Fringillidae	Passeriformes	0	NA	migratory	plant-based	terrestrial
359.5.11	L	Eurasian nuthatch	Sitta europaea	Sittidae	Passeriformes	0	NA	sedentary	animal-based	terrestrial
01.11.13	L	mallard	Anas platyrhynchos	Anatidae	Anseriformes	0	NA	migratory	mixed	aquatic
360.3.11	L	black-headed gull	Chroicocephalus ridibundus	Laridae	Charadriiformes	1	NA	migratory	mixed	aquatic
360.5.11	L	common gull	Larus canus	Laridae	Charadriiformes	1	NA	migratory	mixed	aquatic
360.7.11	L	common gull	Larus canus	Laridae	Charadriiformes	1	NA	migratory	mixed	aquatic
01.13.13	L	mallard	Anas platyrhynchos	Anatidae	Anseriformes	0	NA	migratory	mixed	aquatic
01.3.13	L	mallard	Anas platyrhynchos	Anatidae	Anseriformes	0	NA	migratory	mixed	aquatic
01.5.13	L	mallard	Anas platyrhynchos	Anatidae	Anseriformes	0	NA	migratory	mixed	aquatic
371.1.11	L	black-headed gull	Chroicocephalus ridibundus	Laridae	Charadriiformes	1	NA	migratory	mixed	aquatic
371.11.11	L	European robin	Erithacus rubecula	Muscicapidae	Passeriformes	1	NA	migratory	animal-based	terrestrial
371.13.11	L	common blackbird	Turdus merula	Turdidae	Passeriformes	1	NA	migratory	mixed	terrestrial
371.3.11	L	common gull	Larus canus	Laridae	Charadriiformes	1	NA	migratory	mixed	aquatic
371.5.11	L	black-headed gull	Chroicocephalus ridibundus	Laridae	Charadriiformes	1	NA	migratory	mixed	aquatic
371.7.11	L	Eurasian blue tit	Cyanistes caeruleus	Paridae	Passeriformes	1	NA	sedentary	animal-based	terrestrial
371.9.11	L	common chaffinch	Fringilla coelebs	Fringillidae	Passeriformes	1	NA	migratory	plant-based	terrestrial
01.7.13	L	mallard	Anas platyrhynchos	Anatidae	Anseriformes	0	NA	migratory	mixed	aquatic
372.3.11	L	rook	Corvus frugilegus	Corvidae	Passeriformes	0	NA	sedentary	mixed	terrestrial
373.1.11	L	black-headed gull	Chroicocephalus ridibundus	Laridae	Charadriiformes	1	NA	migratory	mixed	aquatic
373.3.11	L	black-headed gull	Chroicocephalus ridibundus	Laridae	Charadriiformes	1	NA	migratory	mixed	aquatic
373.5.11	L	black-headed gull	Chroicocephalus ridibundus	Laridae	Charadriiformes	1	NA	migratory	mixed	aquatic
373.7.11	L	black-headed gull	Chroicocephalus ridibundus	Laridae	Charadriiformes	1	NA	migratory	mixed	aquatic
374.1.11	L	common gull	Larus canus	Laridae	Charadriiformes	1	NA	migratory	mixed	aquatic
01.9.13	L	mallard	Anas platyrhynchos	Anatidae	Anseriformes	0	NA	migratory	mixed	aquatic
10.5.12	L	mallard	Anas platyrhynchos	Anatidae	Anseriformes	0	NA	migratory	mixed	aquatic
13.1.12	L	mallard	Anas platyrhynchos	Anatidae	Anseriformes	0	NA	migratory	mixed	aquatic
13.7.12	L	mallard	Anas platyrhynchos	Anatidae	Anseriformes	0	NA	migratory	mixed	aquatic
02.15.12	L	mallard	Anas platyrhynchos	Anatidae	Anseriformes	0	NA	migratory	mixed	aquatic
02.17.12	L	mallard	Anas platyrhynchos	Anatidae	Anseriformes	0	NA	migratory	mixed	aquatic
04.3.12	L	Eurasian coot	Fulica atra	Rallidae	Gruiformes	1	NA	migratory	mixed	aquatic
04.5.12	L	Eurasian coot	Fulica atra	Rallidae	Gruiformes	1	NA	migratory	mixed	aquatic
02.19.12	L	mallard	Anas platyrhynchos	Anatidae	Anseriformes	0	NA	migratory	mixed	aquatic
02.21.12	L	mallard	Anas platyrhynchos	Anatidae	Anseriformes	0	NA	migratory	mixed	aquatic
29.7.12	L	mute swan	Cygnus olor	Anatidae	Anseriformes	0	NA	sedentary	plant-based	aquatic
02.23.12	L	mallard	Anas platyrhynchos	Anatidae	Anseriformes	0	NA	migratory	mixed	aquatic
02.9.12	L	mallard	Anas platyrhynchos	Anatidae	Anseriformes	0	NA	migratory	mixed	aquatic
02.11.13	L	mallard	Anas platyrhynchos	Anatidae	Anseriformes	0	NA	migratory	mixed	aquatic
04.17.13	L	common gull	Larus canus	Laridae	Charadriiformes	1	NA	migratory	mixed	aquatic
22.11.12	L	mallard	Anas platyrhynchos	Anatidae	Anseriformes	0	NA	migratory	mixed	aquatic
22.13.12	L	mallard	Anas platyrhynchos	Anatidae	Anseriformes	0	NA	migratory	mixed	aquatic
22.15.12	L	mallard	Anas platyrhynchos	Anatidae	Anseriformes	0	NA	migratory	mixed	aquatic
22.17.12	L	mallard	Anas platyrhynchos	Anatidae	Anseriformes	0	NA	migratory	mixed	aquatic
29.9.12	L	mute swan	Cygnus olor	Anatidae	Anseriformes	0	NA	sedentary	plant-based	aquatic
22.3.12	L	mallard	Anas platyrhynchos	Anatidae	Anseriformes	0	NA	migratory	mixed	aquatic
22.5.12	L	mallard	Anas platyrhynchos	Anatidae	Anseriformes	0	NA	migratory	mixed	aquatic
22.7.12	L	mallard	Anas platyrhynchos	Anatidae	Anseriformes	0	NA	migratory	mixed	aquatic
30.1.12	L	mute swan	Cygnus olor	Anatidae	Anseriformes	0	NA	sedentary	plant-based	aquatic
30.3.12	L	mute swan	Cygnus olor	Anatidae	Anseriformes	0	NA	sedentary	plant-based	aquatic
30.5.12	L	mute swan	Cygnus olor	Anatidae	Anseriformes	0	NA	sedentary	plant-based	aquatic
30.7.12	L	mute swan	Cygnus olor	Anatidae	Anseriformes	0	NA	sedentary	plant-based	aquatic
30.9.12	L	mute swan	Cygnus olor	Anatidae	Anseriformes	0	NA	sedentary	plant-based	aquatic
04.1.13	L	mute swan	Cygnus olor	Anatidae	Anseriformes	0	NA	sedentary	plant-based	aquatic
22.9.12	L	mallard	Anas platyrhynchos	Anatidae	Anseriformes	0	NA	migratory	mixed	aquatic
26.1.12	L	mallard	Anas platyrhynchos	Anatidae	Anseriformes	0	NA	migratory	mixed	aquatic
27.1.12	L	mallard	Anas platyrhynchos	Anatidae	Anseriformes	0	NA	migratory	mixed	aquatic
27.5.12	L	mallard	Anas platyrhynchos	Anatidae	Anseriformes	0	NA	migratory	mixed	aquatic
28.1.12	L	mallard	Anas platyrhynchos	Anatidae	Anseriformes	0	NA	migratory	mixed	aquatic
28.3.12	L	mallard	Anas platyrhynchos	Anatidae	Anseriformes	0	NA	migratory	mixed	aquatic
290.13.11	L	mallard	Anas platyrhynchos	Anatidae	Anseriformes	0	NA	migratory	mixed	aquatic
290.5.11	L	mallard	Anas platyrhynchos	Anatidae	Anseriformes	0	NA	migratory	mixed	aquatic
291.3.11	L	mallard	Anas platyrhynchos	Anatidae	Anseriformes	0	NA	migratory	mixed	aquatic
296.3.11	L	mallard	Anas platyrhynchos	Anatidae	Anseriformes	0	NA	migratory	mixed	aquatic
03.11.12	L	mallard	Anas platyrhynchos	Anatidae	Anseriformes	0	NA	migratory	mixed	aquatic
03.3.12	L	mallard	Anas platyrhynchos	Anatidae	Anseriformes	0	NA	migratory	mixed	aquatic
03.5.12	L	mallard	Anas platyrhynchos	Anatidae	Anseriformes	0	NA	migratory	mixed	aquatic
03.7.12	L	mallard	Anas platyrhynchos	Anatidae	Anseriformes	0	NA	migratory	mixed	aquatic
03.1.13	L	mallard	Anas platyrhynchos	Anatidae	Anseriformes	0	NA	migratory	mixed	aquatic
333.12.11	L	mallard	Anas platyrhynchos	Anatidae	Anseriformes	0	NA	migratory	mixed	aquatic
43.41.13	L	black-headed gull	Chroicocephalus ridibundus	Laridae	Charadriiformes	0	NA	migratory	mixed	aquatic
42.11.13	L	mute swan	Cygnus olor	Anatidae	Anseriformes	0	NA	sedentary	plant-based	aquatic
42.13.13	L	mute swan	Cygnus olor	Anatidae	Anseriformes	0	NA	sedentary	plant-based	aquatic
333.14.11	L	mallard	Anas platyrhynchos	Anatidae	Anseriformes	0	NA	migratory	mixed	aquatic
335.19.11	L	mallard	Anas platyrhynchos	Anatidae	Anseriformes	0	NA	migratory	mixed	aquatic
349.1.11	L	mallard	Anas platyrhynchos	Anatidae	Anseriformes	0	NA	migratory	mixed	aquatic
349.3.11	L	mallard	Anas platyrhynchos	Anatidae	Anseriformes	0	NA	migratory	mixed	aquatic
349.7.11	L	mallard	Anas platyrhynchos	Anatidae	Anseriformes	0	NA	migratory	mixed	aquatic
372.1.11	L	mallard	Anas platyrhynchos	Anatidae	Anseriformes	0	NA	migratory	mixed	aquatic
04.1.12	L	mallard	Anas platyrhynchos	Anatidae	Anseriformes	0	NA	migratory	mixed	aquatic
04.17.12	L	mallard	Anas platyrhynchos	Anatidae	Anseriformes	0	NA	migratory	mixed	aquatic
04.19.12	L	mallard	Anas platyrhynchos	Anatidae	Anseriformes	0	NA	migratory	mixed	aquatic
04.5.13	L	mallard	Anas platyrhynchos	Anatidae	Anseriformes	0	NA	migratory	mixed	aquatic
04.7.13	L	mallard	Anas platyrhynchos	Anatidae	Anseriformes	0	NA	migratory	mixed	aquatic
42.3.13	L	mute swan	Cygnus olor	Anatidae	Anseriformes	0	NA	sedentary	plant-based	aquatic
42.5.13	L	mute swan	Cygnus olor	Anatidae	Anseriformes	0	NA	sedentary	plant-based	aquatic
42.7.13	L	mute swan	Cygnus olor	Anatidae	Anseriformes	0	NA	sedentary	plant-based	aquatic
42.9.13	L	mute swan	Cygnus olor	Anatidae	Anseriformes	0	NA	sedentary	plant-based	aquatic
43.43.13	L	mute swan	Cygnus olor	Anatidae	Anseriformes	0	NA	sedentary	plant-based	aquatic
43.45.13	L	mute swan	Cygnus olor	Anatidae	Anseriformes	0	NA	sedentary	plant-based	aquatic
45.1.13	L	mute swan	Cygnus olor	Anatidae	Anseriformes	0	NA	sedentary	plant-based	aquatic
45.3.13	L	mute swan	Cygnus olor	Anatidae	Anseriformes	0	NA	sedentary	plant-based	aquatic
04.9.13	L	mallard	Anas platyrhynchos	Anatidae	Anseriformes	0	NA	migratory	mixed	aquatic
43.1.13	L	mallard	Anas platyrhynchos	Anatidae	Anseriformes	0	NA	migratory	mixed	aquatic
43.13.13	L	mallard	Anas platyrhynchos	Anatidae	Anseriformes	0	NA	migratory	mixed	aquatic
45.5.13	L	mute swan	Cygnus olor	Anatidae	Anseriformes	0	NA	sedentary	plant-based	aquatic
45.7.13	L	mute swan	Cygnus olor	Anatidae	Anseriformes	0	NA	sedentary	plant-based	aquatic
45.9.13	L	mute swan	Cygnus olor	Anatidae	Anseriformes	0	NA	sedentary	plant-based	aquatic
49.1.13	L	common murre	Uria aalge	Alcidae	Charadriiformes	0	NA	migratory	animal-based	aquatic
49.11.13	L	velvet scoter	Melanitta fusca	Anatidae	Anseriformes	0	NA	migratory	mixed	aquatic
49.13.13	L	velvet scoter	Melanitta fusca	Anatidae	Anseriformes	0	NA	migratory	mixed	aquatic
49.15.13	L	great crested grebe	Podiceps cristatus	Podicipedidae	Podicipediformes	0	NA	migratory	animal-based	aquatic
49.17.13	L	long-tailed duck	Clangula hyemalis	Anatidae	Anseriformes	0	NA	migratory	mixed	aquatic
49.3.13	L	razorbill	Alca torda	Alcidae	Charadriiformes	1	NA	migratory	animal-based	aquatic
49.5.13	L	red-throated loon	Gavia stellata	Gaviidae	Gaviiformes	1	NA	migratory	animal-based	aquatic
49.7.13	L	velvet scoter	Melanitta fusca	Anatidae	Anseriformes	0	NA	migratory	mixed	aquatic
49.9.13	L	velvet scoter	Melanitta fusca	Anatidae	Anseriformes	0	NA	migratory	mixed	aquatic
43.15.13	L	mallard	Anas platyrhynchos	Anatidae	Anseriformes	0	NA	migratory	mixed	aquatic
43.17.13	L	mallard	Anas platyrhynchos	Anatidae	Anseriformes	0	NA	migratory	mixed	aquatic
43.19.13	L	mallard	Anas platyrhynchos	Anatidae	Anseriformes	0	NA	migratory	mixed	aquatic
43.21.13	L	mallard	Anas platyrhynchos	Anatidae	Anseriformes	0	NA	migratory	mixed	aquatic
43.23.13	L	mallard	Anas platyrhynchos	Anatidae	Anseriformes	0	NA	migratory	mixed	aquatic
43.25.13	L	mallard	Anas platyrhynchos	Anatidae	Anseriformes	0	NA	migratory	mixed	aquatic
43.27.13	L	mallard	Anas platyrhynchos	Anatidae	Anseriformes	0	NA	migratory	mixed	aquatic
43.29.13	L	mallard	Anas platyrhynchos	Anatidae	Anseriformes	0	NA	migratory	mixed	aquatic
43.3.13	L	mallard	Anas platyrhynchos	Anatidae	Anseriformes	0	NA	migratory	mixed	aquatic
43.31.13	L	mallard	Anas platyrhynchos	Anatidae	Anseriformes	0	NA	migratory	mixed	aquatic
43.33.13	L	mallard	Anas platyrhynchos	Anatidae	Anseriformes	0	NA	migratory	mixed	aquatic
43.35.13	L	mallard	Anas platyrhynchos	Anatidae	Anseriformes	0	NA	migratory	mixed	aquatic
43.37.13	L	mallard	Anas platyrhynchos	Anatidae	Anseriformes	0	NA	migratory	mixed	aquatic
09.11.13	L	mute swan	Cygnus olor	Anatidae	Anseriformes	0	NA	sedentary	plant-based	aquatic
09.13.13	L	mute swan	Cygnus olor	Anatidae	Anseriformes	0	NA	sedentary	plant-based	aquatic
09.15.13	L	mute swan	Cygnus olor	Anatidae	Anseriformes	0	NA	sedentary	plant-based	aquatic
09.17.13	L	mute swan	Cygnus olor	Anatidae	Anseriformes	0	NA	sedentary	plant-based	aquatic
11.1.16	D	mute swan	Cygnus olor	Anatidae	Anseriformes	0	1	sedentary	plant-based	aquatic
11.2.16	D	mute swan	Cygnus olor	Anatidae	Anseriformes	0	1	sedentary	plant-based	aquatic
43.39.13	L	mallard	Anas platyrhynchos	Anatidae	Anseriformes	0	0	migratory	mixed	aquatic
43.5.13	L	mallard	Anas platyrhynchos	Anatidae	Anseriformes	0	0	migratory	mixed	aquatic
43.7.13	L	mallard	Anas platyrhynchos	Anatidae	Anseriformes	0	NA	migratory	mixed	aquatic
43.9.13	L	mallard	Anas platyrhynchos	Anatidae	Anseriformes	0	NA	migratory	mixed	aquatic
44.1.13	L	mallard	Anas platyrhynchos	Anatidae	Anseriformes	0	NA	migratory	mixed	aquatic
44.11.13	L	mallard	Anas platyrhynchos	Anatidae	Anseriformes	0	NA	migratory	mixed	aquatic
44.13.13	L	mallard	Anas platyrhynchos	Anatidae	Anseriformes	0	NA	migratory	mixed	aquatic
44.15.13	L	mallard	Anas platyrhynchos	Anatidae	Anseriformes	0	NA	migratory	mixed	aquatic
44.3.13	L	mallard	Anas platyrhynchos	Anatidae	Anseriformes	0	NA	migratory	mixed	aquatic
44.5.13	L	mallard	Anas platyrhynchos	Anatidae	Anseriformes	0	NA	migratory	mixed	aquatic
06.1.13	L	European herring gull	Larus argentatus	Laridae	Charadriiformes	1	NA	migratory	mixed	aquatic
44.7.13	L	mallard	Anas platyrhynchos	Anatidae	Anseriformes	0	NA	migratory	mixed	aquatic
44.9.13	L	mallard	Anas platyrhynchos	Anatidae	Anseriformes	0	NA	migratory	mixed	aquatic
46.7.13	L	mallard	Anas platyrhynchos	Anatidae	Anseriformes	0	NA	migratory	mixed	aquatic
05.3.13	L	mallard	Anas platyrhynchos	Anatidae	Anseriformes	0	NA	migratory	mixed	aquatic
05.5.13	L	mallard	Anas platyrhynchos	Anatidae	Anseriformes	0	NA	migratory	mixed	aquatic
05.7.13	L	mallard	Anas platyrhynchos	Anatidae	Anseriformes	0	NA	migratory	mixed	aquatic
05.9.13	L	mallard	Anas platyrhynchos	Anatidae	Anseriformes	0	NA	migratory	mixed	aquatic
06.1.12	L	mallard	Anas platyrhynchos	Anatidae	Anseriformes	0	NA	migratory	mixed	aquatic
06.13.12	L	mallard	Anas platyrhynchos	Anatidae	Anseriformes	0	NA	migratory	mixed	aquatic
06.15.12	L	mallard	Anas platyrhynchos	Anatidae	Anseriformes	0	NA	migratory	mixed	aquatic
06.17.12	L	mallard	Anas platyrhynchos	Anatidae	Anseriformes	0	NA	migratory	mixed	aquatic
06.3.12	L	mallard	Anas platyrhynchos	Anatidae	Anseriformes	0	NA	migratory	mixed	aquatic
06.5.12	L	mallard	Anas platyrhynchos	Anatidae	Anseriformes	0	NA	migratory	mixed	aquatic
07.1.12	L	mallard	Anas platyrhynchos	Anatidae	Anseriformes	0	NA	migratory	mixed	aquatic
07.1.13	L	European greenfinch	Chloris chloris	Fringillidae	Passeriformes	0	NA	sedentary	plant-based	terrestrial
07.3.13	L	European greenfinch	Chloris chloris	Fringillidae	Passeriformes	0	NA	sedentary	plant-based	terrestrial
07.5.13	L	European greenfinch	Chloris chloris	Fringillidae	Passeriformes	0	NA	sedentary	plant-based	terrestrial
07.11.12	L	mallard	Anas platyrhynchos	Anatidae	Anseriformes	0	NA	migratory	mixed	aquatic
08.1.13	L	European herring gull	Larus argentatus	Laridae	Charadriiformes	1	NA	migratory	mixed	aquatic
08.3.13	L	black-headed gull	Chroicocephalus ridibundus	Laridae	Charadriiformes	1	NA	migratory	mixed	aquatic
08.5.13	L	common gull	Larus canus	Laridae	Charadriiformes	1	NA	migratory	mixed	aquatic
08.7.13	L	common gull	Larus canus	Laridae	Charadriiformes	1	NA	migratory	mixed	aquatic
08.9.13	L	common gull	Larus canus	Laridae	Charadriiformes	1	NA	migratory	mixed	aquatic
11.3.16	D	mute swan	Cygnus olor	Anatidae	Anseriformes	0	0	sedentary	plant-based	aquatic
11.4.16	D	mute swan	Cygnus olor	Anatidae	Anseriformes	0	0	sedentary	plant-based	aquatic
04.7.19	L	mute swan	Cygnus olor	Anatidae	Anseriformes	0	NA	sedentary	plant-based	aquatic
06.10.16	D	mute swan	Cygnus olor	Anatidae	Anseriformes	0	NA	sedentary	plant-based	aquatic
06.11.16	D	mute swan	Cygnus olor	Anatidae	Anseriformes	0	0	sedentary	plant-based	aquatic
06.12.16	D	mute swan	Cygnus olor	Anatidae	Anseriformes	0	1	sedentary	plant-based	aquatic
09.1.12	L	grey heron	Ardea cinerea	Ardeidae	Pelecaniformes	0	NA	sedentary	animal-based	aquatic
09.3.12	L	grey heron	Ardea cinerea	Ardeidae	Pelecaniformes	0	NA	sedentary	animal-based	aquatic
09.5.12	L	grey heron	Ardea cinerea	Ardeidae	Pelecaniformes	0	NA	sedentary	animal-based	aquatic
09.7.12	L	grey heron	Ardea cinerea	Ardeidae	Pelecaniformes	0	NA	sedentary	animal-based	aquatic
09.1.13	L	common gull	Larus canus	Laridae	Charadriiformes	1	NA	migratory	mixed	aquatic
16.18.16	D	mute swan	Cygnus olor	Anatidae	Anseriformes	0	0	sedentary	plant-based	aquatic
16.19.16	D	mute swan	Cygnus olor	Anatidae	Anseriformes	0	0	sedentary	plant-based	aquatic
16.40.16	D	mute swan	Cygnus olor	Anatidae	Anseriformes	0	0	sedentary	plant-based	aquatic
89.1.12	L	mute swan	Cygnus olor	Anatidae	Anseriformes	0	NA	sedentary	plant-based	aquatic
09.3.13	L	black-headed gull	Chroicocephalus ridibundus	Laridae	Charadriiformes	1	NA	migratory	mixed	aquatic
09.5.13	L	common gull	Larus canus	Laridae	Charadriiformes	1	NA	migratory	mixed	aquatic
09.7.13	L	common gull	Larus canus	Laridae	Charadriiformes	1	NA	migratory	mixed	aquatic
09.9.13	L	black-headed gull	Chroicocephalus ridibundus	Laridae	Charadriiformes	1	NA	migratory	mixed	aquatic
338.1.11	L	black-headed gull	Chroicocephalus ridibundus	Laridae	Charadriiformes	1	NA	migratory	mixed	aquatic
07.13.12	L	mallard	Anas platyrhynchos	Anatidae	Anseriformes	0	NA	migratory	mixed	aquatic
07.15.12	L	mallard	Anas platyrhynchos	Anatidae	Anseriformes	0	NA	migratory	mixed	aquatic
07.17.12	L	mallard	Anas platyrhynchos	Anatidae	Anseriformes	0	NA	migratory	mixed	aquatic
07.19.12	L	mallard	Anas platyrhynchos	Anatidae	Anseriformes	0	NA	migratory	mixed	aquatic
07.23.12	L	mallard	Anas platyrhynchos	Anatidae	Anseriformes	0	NA	migratory	mixed	aquatic
07.25.12	L	mallard	Anas platyrhynchos	Anatidae	Anseriformes	0	NA	migratory	mixed	aquatic
338.3.11	L	black-headed gull	Chroicocephalus ridibundus	Laridae	Charadriiformes	1	NA	migratory	mixed	aquatic
07.27.12	L	mallard	Anas platyrhynchos	Anatidae	Anseriformes	0	NA	migratory	mixed	aquatic
07.5.12	L	mallard	Anas platyrhynchos	Anatidae	Anseriformes	0	NA	migratory	mixed	aquatic
07.7.12	L	mallard	Anas platyrhynchos	Anatidae	Anseriformes	0	NA	migratory	mixed	aquatic
07.9.12	L	mallard	Anas platyrhynchos	Anatidae	Anseriformes	0	NA	migratory	mixed	aquatic
08.1.12	L	mallard	Anas platyrhynchos	Anatidae	Anseriformes	0	NA	migratory	mixed	aquatic
343.1.11	L	black-headed gull	Chroicocephalus ridibundus	Laridae	Charadriiformes	1	NA	migratory	mixed	aquatic
342.3.11	L	mallard	Anas platyrhynchos	Anatidae	Anseriformes	0	NA	migratory	mixed	aquatic
342.5.11	L	mallard	Anas platyrhynchos	Anatidae	Anseriformes	0	NA	migratory	mixed	aquatic
342.7.11	L	mallard	Anas platyrhynchos	Anatidae	Anseriformes	0	NA	migratory	mixed	aquatic
343.3.11	L	mallard	Anas platyrhynchos	Anatidae	Anseriformes	0	NA	migratory	mixed	aquatic
63.1.12	L	great cormorant	Phalacrocorax carbo	Phalacrocoracidae	Suliformes	0	NA	migratory	animal-based	aquatic
63.101.12	L	great cormorant	Phalacrocorax carbo	Phalacrocoracidae	Suliformes	1	NA	migratory	animal-based	aquatic
63.103.12	L	great cormorant	Phalacrocorax carbo	Phalacrocoracidae	Suliformes	1	NA	migratory	animal-based	aquatic
63.105.12	L	great cormorant	Phalacrocorax carbo	Phalacrocoracidae	Suliformes	1	NA	migratory	animal-based	aquatic
63.107.12	L	feral pigeon	Columba livia domestica	Columbidae	Columbiformes	1	NA	sedentary	mixed	terrestrial
63.109.12	L	common swift	Apus apus	Apodidae	Apodiformes	1	NA	migratory	animal-based	terrestrial
63.11.12	L	great cormorant	Phalacrocorax carbo	Phalacrocoracidae	Suliformes	0	NA	migratory	animal-based	aquatic
63.111.12	L	common swift	Apus apus	Apodidae	Apodiformes	1	NA	migratory	animal-based	terrestrial
63.113.12	L	common swift	Apus apus	Apodidae	Apodiformes	1	NA	migratory	animal-based	terrestrial
63.115.12	L	common kestrel	Falco tinnunculus	Falconidae	Falconiformes	1	NA	sedentary	animal-based	terrestrial
63.116.12	L	common kestrel	Falco tinnunculus	Falconidae	Falconiformes	1	NA	sedentary	animal-based	terrestrial
63.117.12	L	common kestrel	Falco tinnunculus	Falconidae	Falconiformes	1	NA	sedentary	animal-based	terrestrial
63.118.12	L	common kestrel	Falco tinnunculus	Falconidae	Falconiformes	1	NA	sedentary	animal-based	terrestrial
63.119.12	L	common kestrel	Falco tinnunculus	Falconidae	Falconiformes	1	NA	sedentary	animal-based	terrestrial
63.120.12	L	common kestrel	Falco tinnunculus	Falconidae	Falconiformes	1	NA	sedentary	animal-based	terrestrial
63.121.12	L	common kestrel	Falco tinnunculus	Falconidae	Falconiformes	1	NA	sedentary	animal-based	terrestrial
63.122.12	L	common kestrel	Falco tinnunculus	Falconidae	Falconiformes	1	NA	sedentary	animal-based	terrestrial
63.123.12	L	common kestrel	Falco tinnunculus	Falconidae	Falconiformes	1	NA	sedentary	animal-based	terrestrial
63.124.12	L	common kestrel	Falco tinnunculus	Falconidae	Falconiformes	1	NA	sedentary	animal-based	terrestrial
63.125.12	L	common kestrel	Falco tinnunculus	Falconidae	Falconiformes	1	NA	sedentary	animal-based	terrestrial
63.126.12	L	common kestrel	Falco tinnunculus	Falconidae	Falconiformes	1	NA	sedentary	animal-based	terrestrial
63.13.12	L	great cormorant	Phalacrocorax carbo	Phalacrocoracidae	Suliformes	0	NA	migratory	animal-based	aquatic
63.15.12	L	great cormorant	Phalacrocorax carbo	Phalacrocoracidae	Suliformes	0	NA	migratory	animal-based	aquatic
63.17.12	L	great cormorant	Phalacrocorax carbo	Phalacrocoracidae	Suliformes	1	NA	migratory	animal-based	aquatic
63.19.12	L	great cormorant	Phalacrocorax carbo	Phalacrocoracidae	Suliformes	1	NA	migratory	animal-based	aquatic
63.21.12	L	great cormorant	Phalacrocorax carbo	Phalacrocoracidae	Suliformes	0	NA	migratory	animal-based	aquatic
63.23.12	L	great cormorant	Phalacrocorax carbo	Phalacrocoracidae	Suliformes	0	NA	migratory	animal-based	aquatic
63.25.12	L	great cormorant	Phalacrocorax carbo	Phalacrocoracidae	Suliformes	1	NA	migratory	animal-based	aquatic
63.27.12	L	great cormorant	Phalacrocorax carbo	Phalacrocoracidae	Suliformes	0	NA	migratory	animal-based	aquatic
63.29.12	L	great cormorant	Phalacrocorax carbo	Phalacrocoracidae	Suliformes	0	NA	migratory	animal-based	aquatic
63.3.12	L	great cormorant	Phalacrocorax carbo	Phalacrocoracidae	Suliformes	0	NA	migratory	animal-based	aquatic
63.31.12	L	great cormorant	Phalacrocorax carbo	Phalacrocoracidae	Suliformes	0	NA	migratory	animal-based	aquatic
63.5.12	L	great cormorant	Phalacrocorax carbo	Phalacrocoracidae	Suliformes	0	NA	migratory	animal-based	aquatic
63.7.12	L	great cormorant	Phalacrocorax carbo	Phalacrocoracidae	Suliformes	0	NA	migratory	animal-based	aquatic
63.81.12	L	great cormorant	Phalacrocorax carbo	Phalacrocoracidae	Suliformes	1	NA	migratory	animal-based	aquatic
63.83.12	L	great cormorant	Phalacrocorax carbo	Phalacrocoracidae	Suliformes	0	NA	migratory	animal-based	aquatic
63.85.12	L	great cormorant	Phalacrocorax carbo	Phalacrocoracidae	Suliformes	1	NA	migratory	animal-based	aquatic
63.87.12	L	great cormorant	Phalacrocorax carbo	Phalacrocoracidae	Suliformes	1	NA	migratory	animal-based	aquatic
63.89.12	L	great cormorant	Phalacrocorax carbo	Phalacrocoracidae	Suliformes	1	NA	migratory	animal-based	aquatic
63.9.12	L	great cormorant	Phalacrocorax carbo	Phalacrocoracidae	Suliformes	1	NA	migratory	animal-based	aquatic
63.91.12	L	great cormorant	Phalacrocorax carbo	Phalacrocoracidae	Suliformes	1	NA	migratory	animal-based	aquatic
63.93.12	L	great cormorant	Phalacrocorax carbo	Phalacrocoracidae	Suliformes	1	NA	migratory	animal-based	aquatic
63.95.12	L	great cormorant	Phalacrocorax carbo	Phalacrocoracidae	Suliformes	1	NA	migratory	animal-based	aquatic
63.97.12	L	great cormorant	Phalacrocorax carbo	Phalacrocoracidae	Suliformes	1	NA	migratory	animal-based	aquatic
63.99.12	L	great cormorant	Phalacrocorax carbo	Phalacrocoracidae	Suliformes	1	NA	migratory	animal-based	aquatic
43.11.13	L	mallard	Anas platyrhynchos	Anatidae	Anseriformes	0	NA	migratory	mixed	aquatic
15.1.16	D	mallard	Anas platyrhynchos	Anatidae	Anseriformes	0	0	migratory	mixed	aquatic
15.2.16	D	mallard	Anas platyrhynchos	Anatidae	Anseriformes	0	0	migratory	mixed	aquatic
03.4.19	L	mallard	Anas platyrhynchos	Anatidae	Anseriformes	0	NA	migratory	mixed	aquatic
67.1.12	L	mallard	Anas platyrhynchos	Anatidae	Anseriformes	0	NA	migratory	mixed	aquatic
67.10.12	L	mallard	Anas platyrhynchos	Anatidae	Anseriformes	0	NA	migratory	mixed	aquatic
67.12.12	L	mallard	Anas platyrhynchos	Anatidae	Anseriformes	0	NA	migratory	mixed	aquatic
67.14.12	L	mallard	Anas platyrhynchos	Anatidae	Anseriformes	0	NA	migratory	mixed	aquatic
67.16.12	L	mallard	Anas platyrhynchos	Anatidae	Anseriformes	0	NA	migratory	mixed	aquatic
r67.18.12	L	mallard	Anas platyrhynchos	Anatidae	Anseriformes	0	NA	migratory	mixed	aquatic
67.2.12	L	mallard	Anas platyrhynchos	Anatidae	Anseriformes	0	NA	migratory	mixed	aquatic
67.20.12	L	mallard	Anas platyrhynchos	Anatidae	Anseriformes	0	NA	migratory	mixed	aquatic
67.22.12	L	mallard	Anas platyrhynchos	Anatidae	Anseriformes	0	NA	migratory	mixed	aquatic
67.24.12	L	mallard	Anas platyrhynchos	Anatidae	Anseriformes	0	NA	migratory	mixed	aquatic
67.26.12	L	mallard	Anas platyrhynchos	Anatidae	Anseriformes	0	NA	migratory	mixed	aquatic
67.28.12	L	mallard	Anas platyrhynchos	Anatidae	Anseriformes	0	NA	migratory	mixed	aquatic
67.4.12	L	mallard	Anas platyrhynchos	Anatidae	Anseriformes	0	NA	migratory	mixed	aquatic
01.1.14	L	feral pigeon	Columba livia domestica	Columbidae	Columbiformes	1	NA	sedentary	mixed	terrestrial
01.2.14	L	feral pigeon	Columba livia domestica	Columbidae	Columbiformes	1	NA	sedentary	mixed	terrestrial
10.1.14	L	feral pigeon	Columba livia domestica	Columbidae	Columbiformes	1	NA	sedentary	mixed	terrestrial
25.1.14	L	feral pigeon	Columba livia domestica	Columbidae	Columbiformes	1	NA	sedentary	mixed	terrestrial
26.1.14	L	feral pigeon	Columba livia domestica	Columbidae	Columbiformes	0	NA	sedentary	mixed	terrestrial
27.1.14	L	feral pigeon	Columba livia domestica	Columbidae	Columbiformes	1	NA	sedentary	mixed	terrestrial
40.1.14	L	lesser spotted eagle	Clanga pomarina	Accipitridae	Accipitriformes	1	NA	migratory	animal-based	terrestrial
40.2.14	L	lesser spotted eagle	Clanga pomarina	Accipitridae	Accipitriformes	1	NA	migratory	animal-based	terrestrial
40.3.14	L	lesser spotted eagle	Clanga pomarina	Accipitridae	Accipitriformes	1	NA	migratory	animal-based	terrestrial
46.1.14	L	common gull	Larus canus	Laridae	Charadriiformes	1	NA	migratory	mixed	aquatic
46.10.14	L	common gull	Larus canus	Laridae	Charadriiformes	1	NA	migratory	mixed	aquatic
46.2.14	L	common gull	Larus canus	Laridae	Charadriiformes	1	NA	migratory	mixed	aquatic
46.3.14	L	common gull	Larus canus	Laridae	Charadriiformes	1	NA	migratory	mixed	aquatic
46.4.14	L	common gull	Larus canus	Laridae	Charadriiformes	1	NA	migratory	mixed	aquatic
46.5.14	L	common gull	Larus canus	Laridae	Charadriiformes	1	NA	migratory	mixed	aquatic
.46.6.14	L	common gull	Larus canus	Laridae	Charadriiformes	0	NA	migratory	mixed	aquatic
46.7.14	L	common gull	Larus canus	Laridae	Charadriiformes	1	NA	migratory	mixed	aquatic
46.8.14	L	common gull	Larus canus	Laridae	Charadriiformes	1	NA	migratory	mixed	aquatic
46.9.14	L	common gull	Larus canus	Laridae	Charadriiformes	1	NA	migratory	mixed	aquatic
05.1.14	L	white-tailed eagle	Haliaeetus albicilla	Accipitridae	Accipitriformes	1	NA	sedentary	animal-based	aquatic
05.10.14	L	feral pigeon	Columba livia domestica	Columbidae	Columbiformes	1	NA	sedentary	mixed	terrestrial
05.11.14	L	white stork	Ciconia ciconia	Ciconiidae	Ciconiiformes	1	NA	migratory	animal-based	terrestrial
05.13.14	L	feral pigeon	Columba livia domestica	Columbidae	Columbiformes	1	NA	sedentary	mixed	terrestrial
05.2.14	L	white-tailed eagle	Haliaeetus albicilla	Accipitridae	Accipitriformes	1	NA	sedentary	animal-based	aquatic
05.3.14	L	common kestrel	Falco tinnunculus	Falconidae	Falconiformes	1	NA	sedentary	animal-based	terrestrial
05.4.14	L	common kestrel	Falco tinnunculus	Falconidae	Falconiformes	1	NA	sedentary	animal-based	terrestrial
05.5.14	L	feral pigeon	Columba livia domestica	Columbidae	Columbiformes	1	NA	sedentary	mixed	terrestrial
05.6.14	L	feral pigeon	Columba livia domestica	Columbidae	Columbiformes	1	NA	sedentary	mixed	terrestrial
05.7.14	L	feral pigeon	Columba livia domestica	Columbidae	Columbiformes	1	NA	sedentary	mixed	terrestrial
05.8.14	L	feral pigeon	Columba livia domestica	Columbidae	Columbiformes	1	NA	sedentary	mixed	terrestrial
09.1.14	L	white-tailed eagle	Haliaeetus albicilla	Accipitridae	Accipitriformes	1	NA	sedentary	animal-based	aquatic
09.2.14	L	western marsh harrier	Circus aeruginosus	Accipitridae	Accipitriformes	1	NA	migratory	animal-based	aquatic
55.1.14	L	common gull	Larus canus	Laridae	Charadriiformes	1	NA	migratory	mixed	aquatic
55.10.14	L	common gull	Larus canus	Laridae	Charadriiformes	1	NA	migratory	mixed	aquatic
55.11.14	L	common gull	Larus canus	Laridae	Charadriiformes	1	NA	migratory	mixed	aquatic
055.12.14	L	common gull	Larus canus	Laridae	Charadriiformes	1	NA	migratory	mixed	aquatic
55.2.14	L	common gull	Larus canus	Laridae	Charadriiformes	1	NA	migratory	mixed	aquatic
55.3.14	L	common gull	Larus canus	Laridae	Charadriiformes	1	NA	migratory	mixed	aquatic
55.4.14	L	common gull	Larus canus	Laridae	Charadriiformes	1	NA	migratory	mixed	aquatic
55.5.14	L	common gull	Larus canus	Laridae	Charadriiformes	1	NA	migratory	mixed	aquatic
55.6.14	L	common gull	Larus canus	Laridae	Charadriiformes	1	NA	migratory	mixed	aquatic
55.7.14	L	common gull	Larus canus	Laridae	Charadriiformes	1	NA	migratory	mixed	aquatic
55.8.14	L	common gull	Larus canus	Laridae	Charadriiformes	1	NA	migratory	mixed	aquatic
55.9.14	L	common gull	Larus canus	Laridae	Charadriiformes	1	NA	migratory	mixed	aquatic
02.1.18	L	common gull	Larus canus	Laridae	Charadriiformes	1	NA	migratory	mixed	aquatic
02.10.18	L	common gull	Larus canus	Laridae	Charadriiformes	1	NA	migratory	mixed	aquatic
02.11.18	L	common gull	Larus canus	Laridae	Charadriiformes	1	NA	migratory	mixed	aquatic
02.12.18	L	common gull	Larus canus	Laridae	Charadriiformes	1	NA	migratory	mixed	aquatic
02.13.18	L	common gull	Larus canus	Laridae	Charadriiformes	1	NA	migratory	mixed	aquatic
02.14.18	L	common gull	Larus canus	Laridae	Charadriiformes	1	NA	migratory	mixed	aquatic
02.15.18	L	common gull	Larus canus	Laridae	Charadriiformes	1	NA	migratory	mixed	aquatic
02.16.18	L	common gull	Larus canus	Laridae	Charadriiformes	1	NA	migratory	mixed	aquatic
02.17.18	L	common gull	Larus canus	Laridae	Charadriiformes	1	NA	migratory	mixed	aquatic
02.18.18	L	common gull	Larus canus	Laridae	Charadriiformes	1	NA	migratory	mixed	aquatic
02.19.18	L	common gull	Larus canus	Laridae	Charadriiformes	1	NA	migratory	mixed	aquatic
02.2.18	L	common gull	Larus canus	Laridae	Charadriiformes	1	NA	migratory	mixed	aquatic
02.20.18	L	common gull	Larus canus	Laridae	Charadriiformes	1	NA	migratory	mixed	aquatic
02.21.18	L	common gull	Larus canus	Laridae	Charadriiformes	1	NA	migratory	mixed	aquatic
02.22.18	L	common gull	Larus canus	Laridae	Charadriiformes	1	NA	migratory	mixed	aquatic
02.23.18	L	common gull	Larus canus	Laridae	Charadriiformes	1	NA	migratory	mixed	aquatic
02.24.18	L	common gull	Larus canus	Laridae	Charadriiformes	1	NA	migratory	mixed	aquatic
02.25.18	L	common gull	Larus canus	Laridae	Charadriiformes	1	NA	migratory	mixed	aquatic
02.26.18	L	common gull	Larus canus	Laridae	Charadriiformes	1	NA	migratory	mixed	aquatic
02.27.18	L	common gull	Larus canus	Laridae	Charadriiformes	1	NA	migratory	mixed	aquatic
02.28.18	L	common gull	Larus canus	Laridae	Charadriiformes	1	NA	migratory	mixed	aquatic
02.29.18	L	common gull	Larus canus	Laridae	Charadriiformes	1	NA	migratory	mixed	aquatic
02.3.18	L	common gull	Larus canus	Laridae	Charadriiformes	1	NA	migratory	mixed	aquatic
02.30.18	L	common gull	Larus canus	Laridae	Charadriiformes	1	NA	migratory	mixed	aquatic
02.31.18	L	common gull	Larus canus	Laridae	Charadriiformes	1	NA	migratory	mixed	aquatic
02.32.18	L	common gull	Larus canus	Laridae	Charadriiformes	1	NA	migratory	mixed	aquatic
02.33.18	L	common gull	Larus canus	Laridae	Charadriiformes	1	NA	migratory	mixed	aquatic
02.34.18	L	common gull	Larus canus	Laridae	Charadriiformes	1	NA	migratory	mixed	aquatic
02.35.18	L	common gull	Larus canus	Laridae	Charadriiformes	1	NA	migratory	mixed	aquatic
02.36.18	L	common gull	Larus canus	Laridae	Charadriiformes	1	NA	migratory	mixed	aquatic
02.37.18	L	common gull	Larus canus	Laridae	Charadriiformes	1	NA	migratory	mixed	aquatic
02.38.18	L	common gull	Larus canus	Laridae	Charadriiformes	1	NA	migratory	mixed	aquatic
02.39.18	L	common gull	Larus canus	Laridae	Charadriiformes	1	NA	migratory	mixed	aquatic
02.4.18	L	common gull	Larus canus	Laridae	Charadriiformes	1	NA	migratory	mixed	aquatic
02.40.18	L	common gull	Larus canus	Laridae	Charadriiformes	1	NA	migratory	mixed	aquatic
02.41.18	L	common gull	Larus canus	Laridae	Charadriiformes	1	NA	migratory	mixed	aquatic
02.42.18	L	common gull	Larus canus	Laridae	Charadriiformes	1	NA	migratory	mixed	aquatic
02.43.18	L	common gull	Larus canus	Laridae	Charadriiformes	1	NA	migratory	mixed	aquatic
02.44.18	L	common gull	Larus canus	Laridae	Charadriiformes	1	NA	migratory	mixed	aquatic
02.45.18	L	common gull	Larus canus	Laridae	Charadriiformes	1	NA	migratory	mixed	aquatic
02.46.18	L	common gull	Larus canus	Laridae	Charadriiformes	1	NA	migratory	mixed	aquatic
02.47.18	L	common gull	Larus canus	Laridae	Charadriiformes	1	NA	migratory	mixed	aquatic
02.48.18	L	common gull	Larus canus	Laridae	Charadriiformes	1	NA	migratory	mixed	aquatic
02.49.18	L	common gull	Larus canus	Laridae	Charadriiformes	1	NA	migratory	mixed	aquatic
02.5.18	L	common gull	Larus canus	Laridae	Charadriiformes	1	NA	migratory	mixed	aquatic
02.50.18	L	common gull	Larus canus	Laridae	Charadriiformes	1	NA	migratory	mixed	aquatic
02.6.18	L	common gull	Larus canus	Laridae	Charadriiformes	1	NA	migratory	mixed	aquatic
02.7.18	L	common gull	Larus canus	Laridae	Charadriiformes	1	NA	migratory	mixed	aquatic
02.8.18	L	common gull	Larus canus	Laridae	Charadriiformes	1	NA	migratory	mixed	aquatic
02.9.18	L	common gull	Larus canus	Laridae	Charadriiformes	1	NA	migratory	mixed	aquatic
03.1.18	L	Eurasian siskin	Spinus spinus	Fringillidae	Passeriformes	0	NA	migratory	plant-based	terrestrial
03.10.18	L	Eurasian siskin	Spinus spinus	Fringillidae	Passeriformes	0	NA	migratory	plant-based	terrestrial
03.11.18	L	Eurasian siskin	Spinus spinus	Fringillidae	Passeriformes	0	NA	migratory	plant-based	terrestrial
03.12.18	L	Eurasian siskin	Spinus spinus	Fringillidae	Passeriformes	0	NA	migratory	plant-based	terrestrial
03.13.18	L	Eurasian siskin	Spinus spinus	Fringillidae	Passeriformes	0	NA	migratory	plant-based	terrestrial
03.14.18	L	Eurasian siskin	Spinus spinus	Fringillidae	Passeriformes	0	NA	migratory	plant-based	terrestrial
03.15.18	L	Eurasian siskin	Spinus spinus	Fringillidae	Passeriformes	0	NA	migratory	plant-based	terrestrial
03.16.18	L	Eurasian siskin	Spinus spinus	Fringillidae	Passeriformes	0	NA	migratory	plant-based	terrestrial
03.17.18	L	Eurasian siskin	Spinus spinus	Fringillidae	Passeriformes	0	NA	migratory	plant-based	terrestrial
03.18.18	L	Eurasian siskin	Spinus spinus	Fringillidae	Passeriformes	0	NA	migratory	plant-based	terrestrial
03.19.18	L	Eurasian siskin	Spinus spinus	Fringillidae	Passeriformes	0	NA	migratory	plant-based	terrestrial
03.2.18	L	Eurasian siskin	Spinus spinus	Fringillidae	Passeriformes	0	NA	migratory	plant-based	terrestrial
03.20.18	L	Eurasian siskin	Spinus spinus	Fringillidae	Passeriformes	0	NA	migratory	plant-based	terrestrial
03.21.18	L	Eurasian siskin	Spinus spinus	Fringillidae	Passeriformes	0	NA	migratory	plant-based	terrestrial
03.22.18	L	Eurasian siskin	Spinus spinus	Fringillidae	Passeriformes	0	NA	migratory	plant-based	terrestrial
03.23.18	L	Eurasian siskin	Spinus spinus	Fringillidae	Passeriformes	0	NA	migratory	plant-based	terrestrial
03.24.18	L	Eurasian siskin	Spinus spinus	Fringillidae	Passeriformes	0	NA	migratory	plant-based	terrestrial
03.25.18	L	Eurasian siskin	Spinus spinus	Fringillidae	Passeriformes	0	NA	migratory	plant-based	terrestrial
03.26.18	L	Eurasian siskin	Spinus spinus	Fringillidae	Passeriformes	0	NA	migratory	plant-based	terrestrial
03.27.18	L	Eurasian siskin	Spinus spinus	Fringillidae	Passeriformes	0	NA	migratory	plant-based	terrestrial
03.28.18	L	Eurasian siskin	Spinus spinus	Fringillidae	Passeriformes	0	NA	migratory	plant-based	terrestrial
03.29.18	L	Eurasian siskin	Spinus spinus	Fringillidae	Passeriformes	0	NA	migratory	plant-based	terrestrial
03.3.18	L	Eurasian siskin	Spinus spinus	Fringillidae	Passeriformes	0	NA	migratory	plant-based	terrestrial
03.30.18	L	Eurasian siskin	Spinus spinus	Fringillidae	Passeriformes	0	NA	migratory	plant-based	terrestrial
03.31.18	L	Eurasian siskin	Spinus spinus	Fringillidae	Passeriformes	0	NA	migratory	plant-based	terrestrial
03.32.18	L	Eurasian siskin	Spinus spinus	Fringillidae	Passeriformes	0	NA	migratory	plant-based	terrestrial
03.33.18	L	Eurasian siskin	Spinus spinus	Fringillidae	Passeriformes	0	NA	migratory	plant-based	terrestrial
03.34.18	L	Eurasian siskin	Spinus spinus	Fringillidae	Passeriformes	0	NA	migratory	plant-based	terrestrial
03.35.18	L	Eurasian siskin	Spinus spinus	Fringillidae	Passeriformes	0	NA	migratory	plant-based	terrestrial
03.36.18	L	Eurasian siskin	Spinus spinus	Fringillidae	Passeriformes	0	NA	migratory	plant-based	terrestrial
03.37.18	L	Eurasian siskin	Spinus spinus	Fringillidae	Passeriformes	0	NA	migratory	plant-based	terrestrial
03.38.18	L	Eurasian siskin	Spinus spinus	Fringillidae	Passeriformes	0	NA	migratory	plant-based	terrestrial
03.39.18	L	Eurasian siskin	Spinus spinus	Fringillidae	Passeriformes	0	NA	migratory	plant-based	terrestrial
03.4.18	L	Eurasian siskin	Spinus spinus	Fringillidae	Passeriformes	0	NA	migratory	plant-based	terrestrial
03.40.18	L	Eurasian siskin	Spinus spinus	Fringillidae	Passeriformes	0	NA	migratory	plant-based	terrestrial
03.41.18	L	Eurasian siskin	Spinus spinus	Fringillidae	Passeriformes	0	NA	migratory	plant-based	terrestrial
03.42.18	L	Eurasian siskin	Spinus spinus	Fringillidae	Passeriformes	0	NA	migratory	plant-based	terrestrial
03.43.18	L	Eurasian siskin	Spinus spinus	Fringillidae	Passeriformes	0	NA	migratory	plant-based	terrestrial
03.44.18	L	Eurasian siskin	Spinus spinus	Fringillidae	Passeriformes	0	NA	migratory	plant-based	terrestrial
03.45.18	L	Eurasian siskin	Spinus spinus	Fringillidae	Passeriformes	0	NA	migratory	plant-based	terrestrial
03.46.18	L	Eurasian siskin	Spinus spinus	Fringillidae	Passeriformes	0	NA	migratory	plant-based	terrestrial
03.47.18	L	Eurasian siskin	Spinus spinus	Fringillidae	Passeriformes	0	NA	migratory	plant-based	terrestrial
03.48.18	L	Eurasian siskin	Spinus spinus	Fringillidae	Passeriformes	0	NA	migratory	plant-based	terrestrial
03.49.18	L	Eurasian siskin	Spinus spinus	Fringillidae	Passeriformes	0	NA	migratory	plant-based	terrestrial
03.5.18	L	Eurasian siskin	Spinus spinus	Fringillidae	Passeriformes	0	NA	migratory	plant-based	terrestrial
03.50.18	L	Eurasian siskin	Spinus spinus	Fringillidae	Passeriformes	0	NA	migratory	plant-based	terrestrial
03.6.18	L	Eurasian siskin	Spinus spinus	Fringillidae	Passeriformes	0	NA	migratory	plant-based	terrestrial
03.7.18	L	Eurasian siskin	Spinus spinus	Fringillidae	Passeriformes	0	NA	migratory	plant-based	terrestrial
03.8.18	L	Eurasian siskin	Spinus spinus	Fringillidae	Passeriformes	0	NA	migratory	plant-based	terrestrial
03.9.18	L	Eurasian siskin	Spinus spinus	Fringillidae	Passeriformes	0	NA	migratory	plant-based	terrestrial
04.1.17	L	common redpoll	Acanthis flammea	Fringillidae	Passeriformes	0	NA	migratory	plant-based	terrestrial
04.10.17	L	common redpoll	Acanthis flammea	Fringillidae	Passeriformes	0	NA	migratory	plant-based	terrestrial
04.11.17	L	common redpoll	Acanthis flammea	Fringillidae	Passeriformes	0	NA	migratory	plant-based	terrestrial
04.12.17	L	common redpoll	Acanthis flammea	Fringillidae	Passeriformes	0	NA	migratory	plant-based	terrestrial
04.13.17	L	common redpoll	Acanthis flammea	Fringillidae	Passeriformes	0	NA	migratory	plant-based	terrestrial
04.14.17	L	common redpoll	Acanthis flammea	Fringillidae	Passeriformes	0	NA	migratory	plant-based	terrestrial
04.15.17	L	common redpoll	Acanthis flammea	Fringillidae	Passeriformes	0	NA	migratory	plant-based	terrestrial
04.16.17	L	common redpoll	Acanthis flammea	Fringillidae	Passeriformes	0	NA	migratory	plant-based	terrestrial
04.17.17	L	common redpoll	Acanthis flammea	Fringillidae	Passeriformes	0	NA	migratory	plant-based	terrestrial
04.18.17	L	common redpoll	Acanthis flammea	Fringillidae	Passeriformes	0	NA	migratory	plant-based	terrestrial
04.19.17	L	common redpoll	Acanthis flammea	Fringillidae	Passeriformes	0	NA	migratory	plant-based	terrestrial
04.2.17	L	common redpoll	Acanthis flammea	Fringillidae	Passeriformes	0	NA	migratory	plant-based	terrestrial
04.20.17	L	common redpoll	Acanthis flammea	Fringillidae	Passeriformes	0	NA	migratory	plant-based	terrestrial
04.21.17	L	common redpoll	Acanthis flammea	Fringillidae	Passeriformes	0	NA	migratory	plant-based	terrestrial
04.22.17	L	common redpoll	Acanthis flammea	Fringillidae	Passeriformes	0	NA	migratory	plant-based	terrestrial
04.23.17	L	common redpoll	Acanthis flammea	Fringillidae	Passeriformes	0	NA	migratory	plant-based	terrestrial
04.24.17	L	common redpoll	Acanthis flammea	Fringillidae	Passeriformes	0	NA	migratory	plant-based	terrestrial
04.25.17	L	common redpoll	Acanthis flammea	Fringillidae	Passeriformes	0	NA	migratory	plant-based	terrestrial
04.26.17	L	common redpoll	Acanthis flammea	Fringillidae	Passeriformes	0	NA	migratory	plant-based	terrestrial
04.27.17	L	common redpoll	Acanthis flammea	Fringillidae	Passeriformes	0	NA	migratory	plant-based	terrestrial
04.28.17	L	common redpoll	Acanthis flammea	Fringillidae	Passeriformes	0	NA	migratory	plant-based	terrestrial
04.29.17	L	common redpoll	Acanthis flammea	Fringillidae	Passeriformes	0	NA	migratory	plant-based	terrestrial
04.3.17	L	common redpoll	Acanthis flammea	Fringillidae	Passeriformes	0	NA	migratory	plant-based	terrestrial
04.30.17	L	common redpoll	Acanthis flammea	Fringillidae	Passeriformes	0	NA	migratory	plant-based	terrestrial
04.31.17	L	common redpoll	Acanthis flammea	Fringillidae	Passeriformes	0	NA	migratory	plant-based	terrestrial
04.32.17	L	common redpoll	Acanthis flammea	Fringillidae	Passeriformes	0	NA	migratory	plant-based	terrestrial
04.33.17	L	common redpoll	Acanthis flammea	Fringillidae	Passeriformes	0	NA	migratory	plant-based	terrestrial
04.34.17	L	common redpoll	Acanthis flammea	Fringillidae	Passeriformes	0	NA	migratory	plant-based	terrestrial
04.35.17	L	common redpoll	Acanthis flammea	Fringillidae	Passeriformes	0	NA	migratory	plant-based	terrestrial
04.36.17	L	common redpoll	Acanthis flammea	Fringillidae	Passeriformes	0	NA	migratory	plant-based	terrestrial
04.37.17	L	common redpoll	Acanthis flammea	Fringillidae	Passeriformes	0	NA	migratory	plant-based	terrestrial
04.38.17	L	common redpoll	Acanthis flammea	Fringillidae	Passeriformes	0	NA	migratory	plant-based	terrestrial
04.39.17	L	common redpoll	Acanthis flammea	Fringillidae	Passeriformes	0	NA	migratory	plant-based	terrestrial
04.4.17	L	common redpoll	Acanthis flammea	Fringillidae	Passeriformes	0	NA	migratory	plant-based	terrestrial
04.40.17	L	common redpoll	Acanthis flammea	Fringillidae	Passeriformes	0	NA	migratory	plant-based	terrestrial
04.41.17	L	common redpoll	Acanthis flammea	Fringillidae	Passeriformes	1	NA	migratory	plant-based	terrestrial
04.42.17	L	common redpoll	Acanthis flammea	Fringillidae	Passeriformes	0	NA	migratory	plant-based	terrestrial
04.43.17	L	common redpoll	Acanthis flammea	Fringillidae	Passeriformes	0	NA	migratory	plant-based	terrestrial
04.44.17	L	common redpoll	Acanthis flammea	Fringillidae	Passeriformes	0	NA	migratory	plant-based	terrestrial
04.45.17	L	common redpoll	Acanthis flammea	Fringillidae	Passeriformes	1	NA	migratory	plant-based	terrestrial
04.46.17	L	common redpoll	Acanthis flammea	Fringillidae	Passeriformes	0	NA	migratory	plant-based	terrestrial
04.47.17	L	common redpoll	Acanthis flammea	Fringillidae	Passeriformes	0	NA	migratory	plant-based	terrestrial
04.48.17	L	common redpoll	Acanthis flammea	Fringillidae	Passeriformes	0	NA	migratory	plant-based	terrestrial
04.49.17	L	common redpoll	Acanthis flammea	Fringillidae	Passeriformes	1	NA	migratory	plant-based	terrestrial
04.5.17	L	common redpoll	Acanthis flammea	Fringillidae	Passeriformes	0	NA	migratory	plant-based	terrestrial
04.50.17	L	common redpoll	Acanthis flammea	Fringillidae	Passeriformes	0	NA	migratory	plant-based	terrestrial
04.51.17	L	common redpoll	Acanthis flammea	Fringillidae	Passeriformes	0	NA	migratory	plant-based	terrestrial
04.6.17	L	common redpoll	Acanthis flammea	Fringillidae	Passeriformes	0	NA	migratory	plant-based	terrestrial
04.7.17	L	common redpoll	Acanthis flammea	Fringillidae	Passeriformes	0	NA	migratory	plant-based	terrestrial
04.8.17	L	common redpoll	Acanthis flammea	Fringillidae	Passeriformes	0	NA	migratory	plant-based	terrestrial
04.9.17	L	common redpoll	Acanthis flammea	Fringillidae	Passeriformes	0	NA	migratory	plant-based	terrestrial
06.3.16	D	common tern	Sterna hirundo	Laridae	Charadriiformes	0	0	migratory	animal-based	aquatic
07.1.16	D	song thrush	Turdus philomelos	Turdidae	Passeriformes	0	0	migratory	mixed	terrestrial
08.1.16	D	lesser spotted eagle	Clanga pomarina	Accipitridae	Accipitriformes	1	NA	migratory	animal-based	terrestrial
08.2.16	D	lesser spotted eagle	Clanga pomarina	Accipitridae	Accipitriformes	1	NA	migratory	animal-based	terrestrial
08.3.16	D	lesser spotted eagle	Clanga pomarina	Accipitridae	Accipitriformes	1	NA	migratory	animal-based	terrestrial
08.4.16	D	lesser spotted eagle	Clanga pomarina	Accipitridae	Accipitriformes	1	NA	migratory	animal-based	terrestrial
09.1.16	D	lesser spotted eagle	Clanga pomarina	Accipitridae	Accipitriformes	1	NA	migratory	animal-based	terrestrial
09.2.16	D	lesser spotted eagle	Clanga pomarina	Accipitridae	Accipitriformes	1	NA	migratory	animal-based	terrestrial
09.3.16	D	lesser spotted eagle	Clanga pomarina	Accipitridae	Accipitriformes	1	NA	migratory	animal-based	terrestrial
09.4.16	D	lesser spotted eagle	Clanga pomarina	Accipitridae	Accipitriformes	1	NA	migratory	animal-based	terrestrial
09.5.16	D	lesser spotted eagle	Clanga pomarina	Accipitridae	Accipitriformes	0	NA	migratory	animal-based	terrestrial
09.6.16	D	short-toed snake eagle	Circaetus gallicus	Accipitridae	Accipitriformes	0	NA	migratory	animal-based	terrestrial
10.1.16	D	lesser spotted eagle	Clanga pomarina	Accipitridae	Accipitriformes	1	NA	migratory	animal-based	terrestrial
10.2.16	D	lesser spotted eagle	Clanga pomarina	Accipitridae	Accipitriformes	1	NA	migratory	animal-based	terrestrial
10.3.16	D	lesser spotted eagle	Clanga pomarina	Accipitridae	Accipitriformes	1	NA	migratory	animal-based	terrestrial
10.4.16	D	lesser spotted eagle	Clanga pomarina	Accipitridae	Accipitriformes	1	NA	migratory	animal-based	terrestrial
10.5.16	D	lesser spotted eagle	Clanga pomarina	Accipitridae	Accipitriformes	1	NA	migratory	animal-based	terrestrial
10.6.16	D	lesser spotted eagle	Clanga pomarina	Accipitridae	Accipitriformes	1	NA	migratory	animal-based	terrestrial
89.11.12	L	mute swan	Cygnus olor	Anatidae	Anseriformes	0	NA	sedentary	plant-based	aquatic
89.3.12	L	mute swan	Cygnus olor	Anatidae	Anseriformes	0	NA	sedentary	plant-based	aquatic
89.5.12	L	mute swan	Cygnus olor	Anatidae	Anseriformes	0	NA	sedentary	plant-based	aquatic
89.7.12	L	mute swan	Cygnus olor	Anatidae	Anseriformes	0	NA	sedentary	plant-based	aquatic
14.1.16	D	lesser spotted eagle	Clanga pomarina	Accipitridae	Accipitriformes	1	NA	migratory	animal-based	terrestrial
14.10.16	D	lesser spotted eagle	Clanga pomarina	Accipitridae	Accipitriformes	0	NA	migratory	animal-based	terrestrial
14.2.16	D	lesser spotted eagle	Clanga pomarina	Accipitridae	Accipitriformes	0	NA	migratory	animal-based	terrestrial
14.3.16	D	lesser spotted eagle	Clanga pomarina	Accipitridae	Accipitriformes	0	NA	migratory	animal-based	terrestrial
14.4.16	D	lesser spotted eagle	Clanga pomarina	Accipitridae	Accipitriformes	0	NA	migratory	animal-based	terrestrial
14.5.16	D	lesser spotted eagle	Clanga pomarina	Accipitridae	Accipitriformes	0	NA	migratory	animal-based	terrestrial
14.6.16	D	lesser spotted eagle	Clanga pomarina	Accipitridae	Accipitriformes	0	NA	migratory	animal-based	terrestrial
14.7.16	D	lesser spotted eagle	Clanga pomarina	Accipitridae	Accipitriformes	0	NA	migratory	animal-based	terrestrial
14.8.16	D	lesser spotted eagle	Clanga pomarina	Accipitridae	Accipitriformes	0	NA	migratory	animal-based	terrestrial
14.9.16	D	lesser spotted eagle	Clanga pomarina	Accipitridae	Accipitriformes	0	NA	migratory	animal-based	terrestrial
67.6.12	L	mallard	Anas platyrhynchos	Anatidae	Anseriformes	0	NA	migratory	mixed	aquatic
67.8.12	L	mallard	Anas platyrhynchos	Anatidae	Anseriformes	0	NA	migratory	mixed	aquatic
17.1.16	D	common blackbird	Turdus merula	Turdidae	Passeriformes	0	NA	migratory	mixed	terrestrial
18.1.16	D	song thrush	Turdus philomelos	Turdidae	Passeriformes	0	1	migratory	mixed	terrestrial
19.1.16	D	white stork	Ciconia ciconia	Ciconiidae	Ciconiiformes	1	NA	migratory	animal-based	terrestrial
19.10.16	D	common tern	Sterna hirundo	Laridae	Charadriiformes	0	NA	migratory	animal-based	aquatic
19.11.16	D	common buzzard	Buteo buteo	Accipitridae	Accipitriformes	1	NA	migratory	animal-based	terrestrial
19.2.16	D	white stork	Ciconia ciconia	Ciconiidae	Ciconiiformes	1	NA	migratory	animal-based	terrestrial
19.3.16	D	white stork	Ciconia ciconia	Ciconiidae	Ciconiiformes	1	NA	migratory	animal-based	terrestrial
19.4.16	D	white stork	Ciconia ciconia	Ciconiidae	Ciconiiformes	1	NA	migratory	animal-based	terrestrial
19.5.16	D	white stork	Ciconia ciconia	Ciconiidae	Ciconiiformes	1	NA	migratory	animal-based	terrestrial
19.6.16	D	white stork	Ciconia ciconia	Ciconiidae	Ciconiiformes	1	NA	migratory	animal-based	terrestrial
19.7.16	D	white stork	Ciconia ciconia	Ciconiidae	Ciconiiformes	1	NA	migratory	animal-based	terrestrial
19.8.16	D	white stork	Ciconia ciconia	Ciconiidae	Ciconiiformes	1	NA	migratory	animal-based	terrestrial
19.9.16	D	common gull	Larus canus	Laridae	Charadriiformes	1	NA	migratory	mixed	aquatic
20.1.16	D	tawny owl	Strix aluco	Strigidae	Strigiformes	0	0	sedentary	animal-based	terrestrial
20.2.16	D	tawny owl	Strix aluco	Strigidae	Strigiformes	0	0	sedentary	animal-based	terrestrial
20.3.16	D	common buzzard	Buteo buteo	Accipitridae	Accipitriformes	0	1	migratory	animal-based	terrestrial
20.4.16	D	common buzzard	Buteo buteo	Accipitridae	Accipitriformes	0	1	migratory	animal-based	terrestrial
01.1.15	L	white stork	Ciconia ciconia	Ciconiidae	Ciconiiformes	1	NA	migratory	animal-based	terrestrial
01.2.15	L	white stork	Ciconia ciconia	Ciconiidae	Ciconiiformes	1	NA	migratory	animal-based	terrestrial
01.3.15	L	white stork	Ciconia ciconia	Ciconiidae	Ciconiiformes	1	NA	migratory	animal-based	terrestrial
01.4.15	L	white stork	Ciconia ciconia	Ciconiidae	Ciconiiformes	1	NA	migratory	animal-based	terrestrial
01.5.15	L	white stork	Ciconia ciconia	Ciconiidae	Ciconiiformes	1	NA	migratory	animal-based	terrestrial
01.6.15	L	white stork	Ciconia ciconia	Ciconiidae	Ciconiiformes	1	NA	migratory	animal-based	terrestrial
01.7.15	L	white stork	Ciconia ciconia	Ciconiidae	Ciconiiformes	1	NA	migratory	animal-based	terrestrial
01.8.15	L	white stork	Ciconia ciconia	Ciconiidae	Ciconiiformes	1	NA	migratory	animal-based	terrestrial
01.9.15	L	white stork	Ciconia ciconia	Ciconiidae	Ciconiiformes	1	NA	migratory	animal-based	terrestrial
01.10.15	L	white stork	Ciconia ciconia	Ciconiidae	Ciconiiformes	1	NA	migratory	animal-based	terrestrial
01.11.15	L	white stork	Ciconia ciconia	Ciconiidae	Ciconiiformes	0	NA	migratory	animal-based	terrestrial
02.1.15	L	white stork	Ciconia ciconia	Ciconiidae	Ciconiiformes	0	NA	migratory	animal-based	terrestrial
02.2.15	L	white stork	Ciconia ciconia	Ciconiidae	Ciconiiformes	0	NA	migratory	animal-based	terrestrial
02.3.15	L	white stork	Ciconia ciconia	Ciconiidae	Ciconiiformes	0	NA	migratory	animal-based	terrestrial
02.4.15	L	white stork	Ciconia ciconia	Ciconiidae	Ciconiiformes	1	NA	migratory	animal-based	terrestrial
02.5.15	L	white stork	Ciconia ciconia	Ciconiidae	Ciconiiformes	0	NA	migratory	animal-based	terrestrial
02.6.15	L	white stork	Ciconia ciconia	Ciconiidae	Ciconiiformes	1	NA	migratory	animal-based	terrestrial
02.7.15	L	white stork	Ciconia ciconia	Ciconiidae	Ciconiiformes	0	NA	migratory	animal-based	terrestrial
02.8.15	L	white stork	Ciconia ciconia	Ciconiidae	Ciconiiformes	0	NA	migratory	animal-based	terrestrial
02.9.15	L	white stork	Ciconia ciconia	Ciconiidae	Ciconiiformes	1	NA	migratory	animal-based	terrestrial
02.7.19	L	greater white-fronted goose	Anser albifrons	Anatidae	Anseriformes	0	1	migratory	plant-based	aquatic
03.1.19	L	Taiga bean goose	Anser fabalis	Anatidae	Anseriformes	0	1	migratory	plant-based	aquatic
03.2.19	L	graylag goose	Anser anser	Anatidae	Anseriformes	1	1	migratory	plant-based	aquatic
03.3.19	L	greater white-fronted goose	Anser albifrons	Anatidae	Anseriformes	0	1	migratory	plant-based	aquatic
04.1.19	L	graylag goose	Anser anser	Anatidae	Anseriformes	1	1	migratory	plant-based	aquatic
04.2.19	L	graylag goose	Anser anser	Anatidae	Anseriformes	0	0	migratory	plant-based	aquatic
04.3.19	L	graylag goose	Anser anser	Anatidae	Anseriformes	0	0	migratory	plant-based	aquatic
89.9.12	L	mute swan	Cygnus olor	Anatidae	Anseriformes	0	NA	sedentary	plant-based	aquatic
69.1.18	L	mute swan	Cygnus olor	Anatidae	Anseriformes	NA	0	sedentary	plant-based	aquatic
69.2.18	L	mute swan	Cygnus olor	Anatidae	Anseriformes	NA	0	sedentary	plant-based	aquatic
69.3.18	L	mute swan	Cygnus olor	Anatidae	Anseriformes	NA	0	sedentary	plant-based	aquatic
69.4.18	L	mute swan	Cygnus olor	Anatidae	Anseriformes	NA	0	sedentary	plant-based	aquatic
69.5.18	L	mute swan	Cygnus olor	Anatidae	Anseriformes	NA	0	sedentary	plant-based	aquatic
69.6.18	L	mute swan	Cygnus olor	Anatidae	Anseriformes	NA	1	sedentary	plant-based	aquatic
69.7.18	L	mute swan	Cygnus olor	Anatidae	Anseriformes	NA	0	sedentary	plant-based	aquatic
69.8.18	L	mute swan	Cygnus olor	Anatidae	Anseriformes	NA	1	sedentary	plant-based	aquatic
69.9.18	L	mute swan	Cygnus olor	Anatidae	Anseriformes	NA	0	sedentary	plant-based	aquatic
76.1.18	L	mallard	Anas platyrhynchos	Anatidae	Anseriformes	NA	1	migratory	mixed	aquatic
76.2.18	L	mute swan	Cygnus olor	Anatidae	Anseriformes	NA	1	sedentary	plant-based	aquatic
76.3.18	L	mallard	Anas platyrhynchos	Anatidae	Anseriformes	NA	0	migratory	mixed	aquatic
76.4.18	L	mallard	Anas platyrhynchos	Anatidae	Anseriformes	NA	1	migratory	mixed	aquatic
76.5.18	L	mallard	Anas platyrhynchos	Anatidae	Anseriformes	NA	0	migratory	mixed	aquatic
76.6.18	L	mallard	Anas platyrhynchos	Anatidae	Anseriformes	NA	1	migratory	mixed	aquatic
76.7.18	L	mallard	Anas platyrhynchos	Anatidae	Anseriformes	NA	0	migratory	mixed	aquatic
76.8.18	L	mallard	Anas platyrhynchos	Anatidae	Anseriformes	NA	1	migratory	mixed	aquatic
79.47.18	L	mute swan	Cygnus olor	Anatidae	Anseriformes	NA	0	sedentary	plant-based	aquatic
79.55.18	L	mallard	Anas platyrhynchos	Anatidae	Anseriformes	NA	1	migratory	mixed	aquatic
79.53.18	L	mallard	Anas platyrhynchos	Anatidae	Anseriformes	NA	0	migratory	mixed	aquatic
79.1.18	L	Eurasian teal	Anas crecca	Anatidae	Anseriformes	NA	0	migratory	mixed	aquatic
79.16.18	L	Eurasian teal	Anas crecca	Anatidae	Anseriformes	NA	0	migratory	mixed	aquatic
79.30.18	L	Eurasian teal	Anas crecca	Anatidae	Anseriformes	NA	0	migratory	mixed	aquatic
79.42.18	L	Eurasian teal	Anas crecca	Anatidae	Anseriformes	NA	0	migratory	mixed	aquatic
79.23.18	L	Eurasian teal	Anas crecca	Anatidae	Anseriformes	NA	1	migratory	mixed	aquatic
79.5.18	L	Eurasian teal	Anas crecca	Anatidae	Anseriformes	NA	0	migratory	mixed	aquatic
79.18.18	L	Eurasian teal	Anas crecca	Anatidae	Anseriformes	NA	0	migratory	mixed	aquatic
79.38.18	L	Eurasian teal	Anas crecca	Anatidae	Anseriformes	NA	0	migratory	mixed	aquatic
79.17.18	L	Eurasian teal	Anas crecca	Anatidae	Anseriformes	NA	0	migratory	mixed	aquatic
79.27.18	L	Eurasian teal	Anas crecca	Anatidae	Anseriformes	NA	0	migratory	mixed	aquatic
79.26.18	L	Eurasian teal	Anas crecca	Anatidae	Anseriformes	NA	0	migratory	mixed	aquatic
79.43.18	L	Eurasian teal	Anas crecca	Anatidae	Anseriformes	NA	0	migratory	mixed	aquatic
79.4.18	L	Eurasian teal	Anas crecca	Anatidae	Anseriformes	NA	0	migratory	mixed	aquatic
79.7.18	L	Eurasian teal	Anas crecca	Anatidae	Anseriformes	NA	0	migratory	mixed	aquatic
79.18.18	L	Eurasian teal	Anas crecca	Anatidae	Anseriformes	NA	0	migratory	mixed	aquatic
79.41.18	L	Eurasian teal	Anas crecca	Anatidae	Anseriformes	NA	0	migratory	mixed	aquatic
79.46.18	L	Eurasian teal	Anas crecca	Anatidae	Anseriformes	NA	1	migratory	mixed	aquatic
79.11.18	L	Eurasian teal	Anas crecca	Anatidae	Anseriformes	NA	1	migratory	mixed	aquatic
79.28.18	L	Eurasian teal	Anas crecca	Anatidae	Anseriformes	NA	0	migratory	mixed	aquatic
79.15.18	L	Eurasian teal	Anas crecca	Anatidae	Anseriformes	NA	0	migratory	mixed	aquatic
79.52.18	L	mallard	Anas platyrhynchos	Anatidae	Anseriformes	NA	0	migratory	mixed	aquatic
79.45.18	L	Eurasian teal	Anas crecca	Anatidae	Anseriformes	NA	0	migratory	mixed	aquatic
79.56.18	L	mallard	Anas platyrhynchos	Anatidae	Anseriformes	NA	1	migratory	mixed	aquatic
88.1.18	L	mallard	Anas platyrhynchos	Anatidae	Anseriformes	NA	1	migratory	mixed	aquatic
88.2.18	L	mallard	Anas platyrhynchos	Anatidae	Anseriformes	NA	0	migratory	mixed	aquatic
88.3.18	L	mallard	Anas platyrhynchos	Anatidae	Anseriformes	NA	0	migratory	mixed	aquatic
88.4.18	L	mallard	Anas platyrhynchos	Anatidae	Anseriformes	NA	1	migratory	mixed	aquatic
88.5.18	L	black-headed gull	Chroicocephalus ridibundus	Laridae	Charadriiformes	NA	0	migratory	mixed	aquatic
88.6.18	L	black-headed gull	Chroicocephalus ridibundus	Laridae	Charadriiformes	NA	0	migratory	mixed	aquatic
88.7.18	L	black-headed gull	Chroicocephalus ridibundus	Laridae	Charadriiformes	NA	0	migratory	mixed	aquatic
88.8.18	L	black-headed gull	Chroicocephalus ridibundus	Laridae	Charadriiformes	NA	0	migratory	mixed	aquatic
88.9.18	L	black-headed gull	Chroicocephalus ridibundus	Laridae	Charadriiformes	NA	0	migratory	mixed	aquatic
88.10.18	L	mallard	Anas platyrhynchos	Anatidae	Anseriformes	NA	0	migratory	mixed	aquatic
88.11.18	L	mallard	Anas platyrhynchos	Anatidae	Anseriformes	NA	0	migratory	mixed	aquatic
88.12.18	L	mallard	Anas platyrhynchos	Anatidae	Anseriformes	NA	0	migratory	mixed	aquatic
88.13.18	L	black-headed gull	Chroicocephalus ridibundus	Laridae	Charadriiformes	NA	0	migratory	mixed	aquatic
88.14.18	L	black-headed gull	Chroicocephalus ridibundus	Laridae	Charadriiformes	NA	0	migratory	mixed	aquatic
88.15.18	L	mute swan	Cygnus olor	Anatidae	Anseriformes	NA	0	sedentary	plant-based	aquatic
88.16.18	L	mute swan	Cygnus olor	Anatidae	Anseriformes	NA	1	sedentary	plant-based	aquatic
102.1.18	L	mallard	Anas platyrhynchos	Anatidae	Anseriformes	NA	0	migratory	mixed	aquatic
102.2.18	L	mallard	Anas platyrhynchos	Anatidae	Anseriformes	NA	1	migratory	mixed	aquatic
102.3.18	L	mallard	Anas platyrhynchos	Anatidae	Anseriformes	NA	0	migratory	mixed	aquatic
102.4.18	L	mallard	Anas platyrhynchos	Anatidae	Anseriformes	NA	1	migratory	mixed	aquatic
102.5.18	L	mallard	Anas platyrhynchos	Anatidae	Anseriformes	NA	0	migratory	mixed	aquatic
102.6.18	L	mallard	Anas platyrhynchos	Anatidae	Anseriformes	NA	0	migratory	mixed	aquatic
102.7.18	L	mallard	Anas platyrhynchos	Anatidae	Anseriformes	NA	0	migratory	mixed	aquatic
102.8.18	L	black-headed gull	Chroicocephalus ridibundus	Laridae	Charadriiformes	NA	0	migratory	mixed	aquatic
102.9.18	L	mallard	Anas platyrhynchos	Anatidae	Anseriformes	NA	1	migratory	mixed	aquatic
102.10.18	L	mallard	Anas platyrhynchos	Anatidae	Anseriformes	NA	1	migratory	mixed	aquatic
102.11.18	L	mallard	Anas platyrhynchos	Anatidae	Anseriformes	NA	1	migratory	mixed	aquatic
102.12.18	L	mallard	Anas platyrhynchos	Anatidae	Anseriformes	NA	1	migratory	mixed	aquatic
102.13.18	L	mallard	Anas platyrhynchos	Anatidae	Anseriformes	NA	0	migratory	mixed	aquatic
102.14.18	L	mallard	Anas platyrhynchos	Anatidae	Anseriformes	NA	1	migratory	mixed	aquatic
102.15.18	L	mallard	Anas platyrhynchos	Anatidae	Anseriformes	NA	1	migratory	mixed	aquatic
102.16.18	L	mallard	Anas platyrhynchos	Anatidae	Anseriformes	NA	1	migratory	mixed	aquatic
102.17.18	L	mallard	Anas platyrhynchos	Anatidae	Anseriformes	NA	0	migratory	mixed	aquatic
102.18.18	L	black-headed gull	Chroicocephalus ridibundus	Laridae	Charadriiformes	NA	0	migratory	mixed	aquatic
06.1.16	D	mute swan	Cygnus olor	Anatidae	Anseriformes	NA	0	sedentary	plant-based	aquatic
06.2.16	D	mute swan	Cygnus olor	Anatidae	Anseriformes	NA	1	sedentary	plant-based	aquatic
06.4.16	D	white stork	Ciconia ciconia	Ciconiidae	Ciconiiformes	NA	0	migratory	animal-based	terrestrial
06.6.16	D	common raven	Corvus corax	Corvidae	Passeriformes	NA	0	sedentary	animal-based	terrestrial
06.9.16	D	golden eagle	Aquila chrysaetos	Accipitridae	Accipitriformes	NA	0	migratory	animal-based	terrestrial
06.13.16	D	common tern	Sterna hirundo	Laridae	Charadriiformes	NA	0	migratory	animal-based	aquatic
06.15.16	D	common buzzard	Buteo buteo	Accipitridae	Accipitriformes	NA	0	migratory	animal-based	terrestrial
06.17.16	D	golden eagle	Aquila chrysaetos	Accipitridae	Accipitriformes	NA	0	migratory	animal-based	terrestrial
06.18.16	D	mallard	Anas platyrhynchos	Anatidae	Anseriformes	NA	1	migratory	mixed	aquatic
06.19.16	D	white stork	Ciconia ciconia	Ciconiidae	Ciconiiformes	NA	0	migratory	animal-based	terrestrial
06.20.16	D	mute swan	Cygnus olor	Anatidae	Anseriformes	NA	0	sedentary	plant-based	aquatic
